# Supplementary material for: Synthesis of Dithioester Derivatives by Base-Mediated Fragmentation of 1,3-Dithiolanes
Source: Org Lett. 2025 Apr 14;27(16):4135–9. doi: 10.1021/acs.orglett.5c00666 (PMC12038844; doi:10.1021/acs.orglett.5c00666)
Supplement: Supplementary file 2 — ol5c00666_si_002.zip [file ol5c00666_si_002.zip]

Archive with 436 entries (363 files):
- 1H-NMR/
- 1H-NMR/10a_PROTON_01.fid/
- 1H-NMR/10a_PROTON_01.fid/10a_PROTON_01.mnova
- 1H-NMR/10a_PROTON_01.fid/fid
- 1H-NMR/10a_PROTON_01.fid/log
- 1H-NMR/10a_PROTON_01.fid/procpar
- 1H-NMR/10a_PROTON_01.fid/text
- 1H-NMR/11a_PROTON_01.fid/
- 1H-NMR/11a_PROTON_01.fid/11a_PROTON_01.mnova
- 1H-NMR/11a_PROTON_01.fid/fid
- 1H-NMR/11a_PROTON_01.fid/log
- 1H-NMR/11a_PROTON_01.fid/procpar
- 1H-NMR/11a_PROTON_01.fid/text
- 1H-NMR/12a_PROTON_01.fid/
- 1H-NMR/12a_PROTON_01.fid/12a_PROTON_01.mnova
- 1H-NMR/12a_PROTON_01.fid/fid
- 1H-NMR/12a_PROTON_01.fid/log
- 1H-NMR/12a_PROTON_01.fid/procpar
- 1H-NMR/12a_PROTON_01.fid/text
- 1H-NMR/13a_PROTON_01.fid/
- 1H-NMR/13a_PROTON_01.fid/13a_PROTON_01.mnova
- 1H-NMR/13a_PROTON_01.fid/fid
- 1H-NMR/13a_PROTON_01.fid/log
- 1H-NMR/13a_PROTON_01.fid/procpar
- 1H-NMR/13a_PROTON_01.fid/text
- 1H-NMR/14a_PROTON_01.fid/
- 1H-NMR/14a_PROTON_01.fid/14a_PROTON_01.mnova
- 1H-NMR/14a_PROTON_01.fid/fid
- 1H-NMR/14a_PROTON_01.fid/log
- 1H-NMR/14a_PROTON_01.fid/procpar
- 1H-NMR/14a_PROTON_01.fid/text
- 1H-NMR/15a_PROTON_01.fid/
- 1H-NMR/15a_PROTON_01.fid/15a_PROTON_01.mnova
- 1H-NMR/15a_PROTON_01.fid/fid
- 1H-NMR/15a_PROTON_01.fid/log
- 1H-NMR/15a_PROTON_01.fid/procpar
- 1H-NMR/15a_PROTON_01.fid/text
- 1H-NMR/16a_PROTON_02.fid/
- 1H-NMR/16a_PROTON_02.fid/16a_PROTON_02.mnova
- 1H-NMR/16a_PROTON_02.fid/fid
- 1H-NMR/16a_PROTON_02.fid/log
- 1H-NMR/16a_PROTON_02.fid/procpar
- 1H-NMR/16a_PROTON_02.fid/text
- 1H-NMR/17a_PROTON_01.fid/
- 1H-NMR/17a_PROTON_01.fid/17a_PROTON_01.mnova
- 1H-NMR/17a_PROTON_01.fid/fid
- 1H-NMR/17a_PROTON_01.fid/log
- 1H-NMR/17a_PROTON_01.fid/procpar
- 1H-NMR/17a_PROTON_01.fid/text
- 1H-NMR/18a_PROTON_01.fid/
- 1H-NMR/18a_PROTON_01.fid/18a_PROTON_01.mnova
- 1H-NMR/18a_PROTON_01.fid/fid
- 1H-NMR/18a_PROTON_01.fid/log
- 1H-NMR/18a_PROTON_01.fid/procpar
- 1H-NMR/18a_PROTON_01.fid/text
- 1H-NMR/19aR_PROTON_01.fid/
- 1H-NMR/19aR_PROTON_01.fid/BY_3163_PROTON_01.mnova
- 1H-NMR/19aR_PROTON_01.fid/fid
- 1H-NMR/19aR_PROTON_01.fid/log
- 1H-NMR/19aR_PROTON_01.fid/procpar
- 1H-NMR/19aR_PROTON_01.fid/text
- 1H-NMR/19a_PROTON_01.fid/
- 1H-NMR/19a_PROTON_01.fid/19a_PROTON_01.mnova
- 1H-NMR/19a_PROTON_01.fid/fid
- 1H-NMR/19a_PROTON_01.fid/log
- 1H-NMR/19a_PROTON_01.fid/procpar
- 1H-NMR/19a_PROTON_01.fid/text
- 1H-NMR/20a_PROTON_01.fid/
- 1H-NMR/20a_PROTON_01.fid/20a_PROTON_01.mnova
- 1H-NMR/20a_PROTON_01.fid/fid
- 1H-NMR/20a_PROTON_01.fid/log
- 1H-NMR/20a_PROTON_01.fid/procpar
- 1H-NMR/20a_PROTON_01.fid/text
- 1H-NMR/21a_PROTON_01.fid/
- 1H-NMR/21a_PROTON_01.fid/21a_PROTON_01.mnova
- 1H-NMR/21a_PROTON_01.fid/fid
- 1H-NMR/21a_PROTON_01.fid/log
- 1H-NMR/21a_PROTON_01.fid/procpar
- 1H-NMR/21a_PROTON_01.fid/text
- 1H-NMR/22a_PROTON_01.fid/
- 1H-NMR/22a_PROTON_01.fid/22a_PROTON_01.mnova
- 1H-NMR/22a_PROTON_01.fid/fid
- 1H-NMR/22a_PROTON_01.fid/log
- 1H-NMR/22a_PROTON_01.fid/procpar
- 1H-NMR/22a_PROTON_01.fid/text
- 1H-NMR/23a_PROTON_01.fid/
- 1H-NMR/23a_PROTON_01.fid/23a_PROTON_01.mnova
- 1H-NMR/23a_PROTON_01.fid/fid
- 1H-NMR/23a_PROTON_01.fid/log
- 1H-NMR/23a_PROTON_01.fid/procpar
- 1H-NMR/23a_PROTON_01.fid/text
- 1H-NMR/24aR_PROTON_01.fid/
- 1H-NMR/24aR_PROTON_01.fid/BY_3186_PROTON_01.mnova
- 1H-NMR/24aR_PROTON_01.fid/fid
- 1H-NMR/24aR_PROTON_01.fid/log
- 1H-NMR/24aR_PROTON_01.fid/procpar
- 1H-NMR/24aR_PROTON_01.fid/text
- 1H-NMR/24a_PROTON_01.fid/
- 1H-NMR/24a_PROTON_01.fid/24a_PROTON_01.mnova
- 1H-NMR/24a_PROTON_01.fid/fid
- 1H-NMR/24a_PROTON_01.fid/log
- 1H-NMR/24a_PROTON_01.fid/procpar
- 1H-NMR/24a_PROTON_01.fid/text
- 1H-NMR/25a_PROTON_01.fid/
- 1H-NMR/25a_PROTON_01.fid/25a_PROTON_01.mnova
- 1H-NMR/25a_PROTON_01.fid/fid
- 1H-NMR/25a_PROTON_01.fid/log
- 1H-NMR/25a_PROTON_01.fid/procpar
- 1H-NMR/25a_PROTON_01.fid/text
- 1H-NMR/26aR_PROTON_01.fid/
- 1H-NMR/26aR_PROTON_01.fid/BY_3184_PROTON_01.mnova
- 1H-NMR/26aR_PROTON_01.fid/fid
- 1H-NMR/26aR_PROTON_01.fid/log
- 1H-NMR/26aR_PROTON_01.fid/procpar
- 1H-NMR/26aR_PROTON_01.fid/text
- 1H-NMR/26a_PROTON_01.fid/
- 1H-NMR/26a_PROTON_01.fid/26a_PROTON_01.mnova
- 1H-NMR/26a_PROTON_01.fid/fid
- 1H-NMR/26a_PROTON_01.fid/log
- 1H-NMR/26a_PROTON_01.fid/procpar
- 1H-NMR/26a_PROTON_01.fid/text
- 1H-NMR/27a_PROTON_01.fid/
- 1H-NMR/27a_PROTON_01.fid/27a_PROTON_01.mnova
- 1H-NMR/27a_PROTON_01.fid/fid
- 1H-NMR/27a_PROTON_01.fid/log
- 1H-NMR/27a_PROTON_01.fid/procpar
- 1H-NMR/27a_PROTON_01.fid/text
- 1H-NMR/28a_PROTON_01.fid/
- 1H-NMR/28a_PROTON_01.fid/28a_PROTON_01.mnova
- 1H-NMR/28a_PROTON_01.fid/fid
- 1H-NMR/28a_PROTON_01.fid/log
- 1H-NMR/28a_PROTON_01.fid/procpar
- 1H-NMR/28a_PROTON_01.fid/text
- 1H-NMR/29a_PROTON_01.fid/
- 1H-NMR/29a_PROTON_01.fid/29a_PROTON_01.mnova
- 1H-NMR/29a_PROTON_01.fid/fid
- 1H-NMR/29a_PROTON_01.fid/log
- 1H-NMR/29a_PROTON_01.fid/procpar
- 1H-NMR/29a_PROTON_01.fid/text
- 1H-NMR/2a_PROTON_01.fid/
- 1H-NMR/2a_PROTON_01.fid/2a_PROTON_01.mnova
- 1H-NMR/2a_PROTON_01.fid/fid
- 1H-NMR/2a_PROTON_01.fid/log
- 1H-NMR/2a_PROTON_01.fid/procpar
- 1H-NMR/2a_PROTON_01.fid/text
- 1H-NMR/2b_PROTON_01.fid/
- 1H-NMR/2b_PROTON_01.fid/2b_PROTON_01.mnova
- 1H-NMR/2b_PROTON_01.fid/fid
- 1H-NMR/2b_PROTON_01.fid/fort.666
- 1H-NMR/2b_PROTON_01.fid/log
- 1H-NMR/2b_PROTON_01.fid/procpar
- 1H-NMR/2b_PROTON_01.fid/text
- 1H-NMR/2cR_PROTON_01.fid/
- 1H-NMR/2cR_PROTON_01.fid/fid
- 1H-NMR/2cR_PROTON_01.fid/log
- 1H-NMR/2cR_PROTON_01.fid/procpar
- 1H-NMR/2cR_PROTON_01.fid/text
- 1H-NMR/2c_PROTON_01.fid/
- 1H-NMR/2c_PROTON_01.fid/2c_PROTON_01.mnova
- 1H-NMR/2c_PROTON_01.fid/fid
- 1H-NMR/2c_PROTON_01.fid/log
- 1H-NMR/2c_PROTON_01.fid/procpar
- 1H-NMR/2c_PROTON_01.fid/text
- 1H-NMR/2d_PROTON_01.fid/
- 1H-NMR/2d_PROTON_01.fid/2d_PROTON_01.mnova
- 1H-NMR/2d_PROTON_01.fid/fid
- 1H-NMR/2d_PROTON_01.fid/log
- 1H-NMR/2d_PROTON_01.fid/procpar
- 1H-NMR/2d_PROTON_01.fid/text
- 1H-NMR/2e_PROTON_01.fid/
- 1H-NMR/2e_PROTON_01.fid/2e_PROTON_01.mnova
- 1H-NMR/2e_PROTON_01.fid/fid
- 1H-NMR/2e_PROTON_01.fid/log
- 1H-NMR/2e_PROTON_01.fid/procpar
- 1H-NMR/2e_PROTON_01.fid/text
- 1H-NMR/2f_PROTON_01.fid/
- 1H-NMR/2f_PROTON_01.fid/2f_PROTON_01.mnova
- 1H-NMR/2f_PROTON_01.fid/fid
- 1H-NMR/2f_PROTON_01.fid/log
- 1H-NMR/2f_PROTON_01.fid/procpar
- 1H-NMR/2f_PROTON_01.fid/text
- 1H-NMR/2g_PROTON_01.fid/
- 1H-NMR/2g_PROTON_01.fid/BY_2932_PROTON_01.mnova
- 1H-NMR/2g_PROTON_01.fid/fid
- 1H-NMR/2g_PROTON_01.fid/log
- 1H-NMR/2g_PROTON_01.fid/procpar
- 1H-NMR/2g_PROTON_01.fid/text
- 1H-NMR/2h_PROTON_01.fid/
- 1H-NMR/2h_PROTON_01.fid/2h_PROTON_01.mnova
- 1H-NMR/2h_PROTON_01.fid/fid
- 1H-NMR/2h_PROTON_01.fid/log
- 1H-NMR/2h_PROTON_01.fid/procpar
- 1H-NMR/2h_PROTON_01.fid/text
- 1H-NMR/2i_PROTON_01.fid/
- 1H-NMR/2i_PROTON_01.fid/2i_PROTON_01.mnova
- 1H-NMR/2i_PROTON_01.fid/fid
- 1H-NMR/2i_PROTON_01.fid/log
- 1H-NMR/2i_PROTON_01.fid/procpar
- 1H-NMR/2i_PROTON_01.fid/text
- 1H-NMR/2j_PROTON_01.fid/
- 1H-NMR/2j_PROTON_01.fid/2j_PROTON_01.mnova
- 1H-NMR/2j_PROTON_01.fid/fid
- 1H-NMR/2j_PROTON_01.fid/log
- 1H-NMR/2j_PROTON_01.fid/procpar
- 1H-NMR/2j_PROTON_01.fid/text
- 1H-NMR/2k_PROTON_01.fid/
- 1H-NMR/2k_PROTON_01.fid/2k_PROTON_01.mnova
- 1H-NMR/2k_PROTON_01.fid/fid
- 1H-NMR/2k_PROTON_01.fid/log
- 1H-NMR/2k_PROTON_01.fid/procpar
- 1H-NMR/2k_PROTON_01.fid/text
- 1H-NMR/2l_PROTON_01.fid/
- 1H-NMR/2l_PROTON_01.fid/2l_PROTON_01.mnova
- 1H-NMR/2l_PROTON_01.fid/fid
- 1H-NMR/2l_PROTON_01.fid/log
- 1H-NMR/2l_PROTON_01.fid/procpar
- 1H-NMR/2l_PROTON_01.fid/text
- 1H-NMR/2n_PROTON_01.fid/
- 1H-NMR/2n_PROTON_01.fid/BY_3181_PROTON_01.mnova
- 1H-NMR/2n_PROTON_01.fid/fid
- 1H-NMR/2n_PROTON_01.fid/log
- 1H-NMR/2n_PROTON_01.fid/procpar
- 1H-NMR/2n_PROTON_01.fid/text
- 1H-NMR/30a_PROTON_01.fid/
- 1H-NMR/30a_PROTON_01.fid/30a_PROTON_01.mnova
- 1H-NMR/30a_PROTON_01.fid/fid
- 1H-NMR/30a_PROTON_01.fid/log
- 1H-NMR/30a_PROTON_01.fid/procpar
- 1H-NMR/30a_PROTON_01.fid/text
- 1H-NMR/30b_PROTON_01.fid/
- 1H-NMR/30b_PROTON_01.fid/30b_PROTON_01.mnova
- 1H-NMR/30b_PROTON_01.fid/fid
- 1H-NMR/30b_PROTON_01.fid/log
- 1H-NMR/30b_PROTON_01.fid/procpar
- 1H-NMR/30b_PROTON_01.fid/text
- 1H-NMR/30c_PROTON_01.fid/
- 1H-NMR/30c_PROTON_01.fid/30c_PROTON_01.mnova
- 1H-NMR/30c_PROTON_01.fid/fid
- 1H-NMR/30c_PROTON_01.fid/log
- 1H-NMR/30c_PROTON_01.fid/procpar
- 1H-NMR/30c_PROTON_01.fid/text
- 1H-NMR/30d_PROTON_01.fid/
- 1H-NMR/30d_PROTON_01.fid/30d_PROTON_01.mnova
- 1H-NMR/30d_PROTON_01.fid/fid
- 1H-NMR/30d_PROTON_01.fid/log
- 1H-NMR/30d_PROTON_01.fid/procpar
- 1H-NMR/30d_PROTON_01.fid/text
- 1H-NMR/30e_PROTON_01.fid/
- 1H-NMR/30e_PROTON_01.fid/30e_PROTON_01.mnova
- 1H-NMR/30e_PROTON_01.fid/fid
- 1H-NMR/30e_PROTON_01.fid/log
- 1H-NMR/30e_PROTON_01.fid/procpar
- 1H-NMR/30e_PROTON_01.fid/text
- 1H-NMR/30f_PROTON_01.fid/
- 1H-NMR/30f_PROTON_01.fid/30f_PROTON_01.mnova
- 1H-NMR/30f_PROTON_01.fid/fid
- 1H-NMR/30f_PROTON_01.fid/log
- 1H-NMR/30f_PROTON_01.fid/procpar
- 1H-NMR/30f_PROTON_01.fid/text
- 1H-NMR/30g_PROTON_01.fid/
- 1H-NMR/30g_PROTON_01.fid/30g_PROTON_01.mnova
- 1H-NMR/30g_PROTON_01.fid/fid
- 1H-NMR/30g_PROTON_01.fid/log
- 1H-NMR/30g_PROTON_01.fid/procpar
- 1H-NMR/30g_PROTON_01.fid/text
- 1H-NMR/30i_PROTON_01.fid/
- 1H-NMR/30i_PROTON_01.fid/30i_PROTON_01.mnova
- 1H-NMR/30i_PROTON_01.fid/fid
- 1H-NMR/30i_PROTON_01.fid/log
- 1H-NMR/30i_PROTON_01.fid/procpar
- 1H-NMR/30i_PROTON_01.fid/text
- 1H-NMR/30j_PROTON_01.fid/
- 1H-NMR/30j_PROTON_01.fid/30j_PROTON_01.mnova
- 1H-NMR/30j_PROTON_01.fid/fid
- 1H-NMR/30j_PROTON_01.fid/log
- 1H-NMR/30j_PROTON_01.fid/procpar
- 1H-NMR/30j_PROTON_01.fid/text
- 1H-NMR/30k_PROTON_01.fid/
- 1H-NMR/30k_PROTON_01.fid/BY_2817_PROTON_01.mnova
- 1H-NMR/30k_PROTON_01.fid/fid
- 1H-NMR/30k_PROTON_01.fid/log
- 1H-NMR/30k_PROTON_01.fid/procpar
- 1H-NMR/30k_PROTON_01.fid/text
- 1H-NMR/30l_PROTON_01.fid/
- 1H-NMR/30l_PROTON_01.fid/30l_PROTON_01.mnova
- 1H-NMR/30l_PROTON_01.fid/fid
- 1H-NMR/30l_PROTON_01.fid/log
- 1H-NMR/30l_PROTON_01.fid/procpar
- 1H-NMR/30l_PROTON_01.fid/text
- 1H-NMR/31a_PROTON_01.fid/
- 1H-NMR/31a_PROTON_01.fid/31a_PROTON_01.mnova
- 1H-NMR/31a_PROTON_01.fid/fid
- 1H-NMR/31a_PROTON_01.fid/log
- 1H-NMR/31a_PROTON_01.fid/procpar
- 1H-NMR/31a_PROTON_01.fid/text
- 1H-NMR/31c_PROTON_01.fid/
- 1H-NMR/31c_PROTON_01.fid/31c_PROTON_01.mnova
- 1H-NMR/31c_PROTON_01.fid/fid
- 1H-NMR/31c_PROTON_01.fid/log
- 1H-NMR/31c_PROTON_01.fid/procpar
[truncated: 136 more entries]
