# Supplementary material for: Synthesis of Dithioester Derivatives by Base-Mediated Fragmentation of 1,3-Dithiolanes
Source: Org Lett. 2025 Apr 14;27(16):4135–9. doi: 10.1021/acs.orglett.5c00666 (PMC12038844; doi:10.1021/acs.orglett.5c00666)
Supplement: Supplementary file 2 — ol5c00666_si_002.zip [file ol5c00666_si_002.zip › 1H-NMR/11a_PROTON_01.fid/log]

Thu May 16 16:19:58 2024: Experiment started
Thu May 16 16:20:24 2024: BS 1 completed
Thu May 16 16:20:46 2024: BS 2 completed
Thu May 16 16:21:09 2024: BS 3 completed
Thu May 16 16:21:31 2024: BS 4 completed
Thu May 16 16:21:54 2024: BS 5 completed
Thu May 16 16:22:17 2024: BS 6 completed
Thu May 16 16:22:39 2024: BS 7 completed
Thu May 16 16:23:02 2024: BS 8 completed
Thu May 16 16:23:24 2024: BS 9 completed
Thu May 16 16:23:47 2024: BS 10 completed
Thu May 16 16:24:10 2024: BS 11 completed
Thu May 16 16:24:32 2024: BS 12 completed
Thu May 16 16:24:55 2024: BS 13 completed
Thu May 16 16:25:17 2024: BS 14 completed
Thu May 16 16:25:40 2024: BS 15 completed
Thu May 16 16:26:02 2024: Acquisition complete
