# Supplementary material for: Synthesis of Dithioester Derivatives by Base-Mediated Fragmentation of 1,3-Dithiolanes
Source: Org Lett. 2025 Apr 14;27(16):4135–9. doi: 10.1021/acs.orglett.5c00666 (PMC12038844; doi:10.1021/acs.orglett.5c00666)
Supplement: Supplementary file 2 — ol5c00666_si_002.zip [file ol5c00666_si_002.zip › 1H-NMR/12a_PROTON_01.fid/log]

Thu May  9 15:23:53 2024: Experiment started
Thu May  9 15:24:19 2024: BS 1 completed
Thu May  9 15:24:42 2024: BS 2 completed
Thu May  9 15:25:04 2024: BS 3 completed
Thu May  9 15:25:27 2024: BS 4 completed
Thu May  9 15:25:49 2024: BS 5 completed
Thu May  9 15:26:12 2024: BS 6 completed
Thu May  9 15:26:34 2024: BS 7 completed
Thu May  9 15:26:57 2024: Acquisition complete
