# Supplementary material for: Synthesis of Dithioester Derivatives by Base-Mediated Fragmentation of 1,3-Dithiolanes
Source: Org Lett. 2025 Apr 14;27(16):4135–9. doi: 10.1021/acs.orglett.5c00666 (PMC12038844; doi:10.1021/acs.orglett.5c00666)
Supplement: Supplementary file 2 — ol5c00666_si_002.zip [file ol5c00666_si_002.zip › 1H-NMR/13a_PROTON_01.fid/log]

Tue Apr 30 10:45:15 2024: Experiment started
Tue Apr 30 10:45:41 2024: BS 1 completed
Tue Apr 30 10:46:03 2024: BS 2 completed
Tue Apr 30 10:46:26 2024: BS 3 completed
Tue Apr 30 10:46:49 2024: BS 4 completed
Tue Apr 30 10:47:11 2024: BS 5 completed
Tue Apr 30 10:47:34 2024: BS 6 completed
Tue Apr 30 10:47:56 2024: BS 7 completed
Tue Apr 30 10:48:19 2024: BS 8 completed
Tue Apr 30 10:48:41 2024: BS 9 completed
Tue Apr 30 10:49:04 2024: BS 10 completed
Tue Apr 30 10:49:27 2024: BS 11 completed
Tue Apr 30 10:49:49 2024: BS 12 completed
Tue Apr 30 10:50:12 2024: BS 13 completed
Tue Apr 30 10:50:34 2024: BS 14 completed
Tue Apr 30 10:50:57 2024: BS 15 completed
Tue Apr 30 10:51:19 2024: Acquisition complete
