# Supplementary material for: Synthesis of Dithioester Derivatives by Base-Mediated Fragmentation of 1,3-Dithiolanes
Source: Org Lett. 2025 Apr 14;27(16):4135–9. doi: 10.1021/acs.orglett.5c00666 (PMC12038844; doi:10.1021/acs.orglett.5c00666)
Supplement: Supplementary file 2 — ol5c00666_si_002.zip [file ol5c00666_si_002.zip › 1H-NMR/14a_PROTON_01.fid/log]

Thu May 30 11:59:31 2024: Experiment started
Thu May 30 11:59:57 2024: BS 1 completed
Thu May 30 12:00:19 2024: BS 2 completed
Thu May 30 12:00:42 2024: BS 3 completed
Thu May 30 12:01:04 2024: BS 4 completed
Thu May 30 12:01:27 2024: BS 5 completed
Thu May 30 12:01:50 2024: BS 6 completed
Thu May 30 12:02:12 2024: BS 7 completed
Thu May 30 12:02:35 2024: BS 8 completed
Thu May 30 12:02:57 2024: BS 9 completed
Thu May 30 12:03:20 2024: BS 10 completed
Thu May 30 12:03:42 2024: BS 11 completed
Thu May 30 12:04:05 2024: BS 12 completed
Thu May 30 12:04:28 2024: BS 13 completed
Thu May 30 12:04:50 2024: BS 14 completed
Thu May 30 12:05:13 2024: BS 15 completed
Thu May 30 12:05:35 2024: Acquisition complete
