# Supplementary material for: Synthesis of Dithioester Derivatives by Base-Mediated Fragmentation of 1,3-Dithiolanes
Source: Org Lett. 2025 Apr 14;27(16):4135–9. doi: 10.1021/acs.orglett.5c00666 (PMC12038844; doi:10.1021/acs.orglett.5c00666)
Supplement: Supplementary file 2 — ol5c00666_si_002.zip [file ol5c00666_si_002.zip › 1H-NMR/15a_PROTON_01.fid/log]

Wed Jan 31 11:04:15 2024: Experiment started
Wed Jan 31 11:04:41 2024: BS 1 completed
Wed Jan 31 11:05:03 2024: BS 2 completed
Wed Jan 31 11:05:26 2024: BS 3 completed
Wed Jan 31 11:05:49 2024: BS 4 completed
Wed Jan 31 11:06:11 2024: BS 5 completed
Wed Jan 31 11:06:34 2024: BS 6 completed
Wed Jan 31 11:06:56 2024: BS 7 completed
Wed Jan 31 11:07:19 2024: Acquisition complete
