# Supplementary material for: Synthesis of Dithioester Derivatives by Base-Mediated Fragmentation of 1,3-Dithiolanes
Source: Org Lett. 2025 Apr 14;27(16):4135–9. doi: 10.1021/acs.orglett.5c00666 (PMC12038844; doi:10.1021/acs.orglett.5c00666)
Supplement: Supplementary file 2 — ol5c00666_si_002.zip [file ol5c00666_si_002.zip › 1H-NMR/16a_PROTON_02.fid/log]

Fri May  3 16:42:20 2024: Experiment started
Fri May  3 16:42:46 2024: BS 1 completed
Fri May  3 16:43:08 2024: BS 2 completed
Fri May  3 16:43:31 2024: BS 3 completed
Fri May  3 16:43:53 2024: BS 4 completed
Fri May  3 16:44:16 2024: BS 5 completed
Fri May  3 16:44:38 2024: BS 6 completed
Fri May  3 16:45:01 2024: BS 7 completed
Fri May  3 16:45:24 2024: Acquisition complete
