# Supplementary material for: Synthesis of Dithioester Derivatives by Base-Mediated Fragmentation of 1,3-Dithiolanes
Source: Org Lett. 2025 Apr 14;27(16):4135–9. doi: 10.1021/acs.orglett.5c00666 (PMC12038844; doi:10.1021/acs.orglett.5c00666)
Supplement: Supplementary file 2 — ol5c00666_si_002.zip [file ol5c00666_si_002.zip › 1H-NMR/17a_PROTON_01.fid/log]

Sat Aug 10 16:41:36 2024: Experiment started
Sat Aug 10 16:42:02 2024: BS 1 completed
Sat Aug 10 16:42:25 2024: BS 2 completed
Sat Aug 10 16:42:47 2024: BS 3 completed
Sat Aug 10 16:43:10 2024: BS 4 completed
Sat Aug 10 16:43:33 2024: BS 5 completed
Sat Aug 10 16:43:55 2024: BS 6 completed
Sat Aug 10 16:44:18 2024: BS 7 completed
Sat Aug 10 16:44:40 2024: BS 8 completed
Sat Aug 10 16:45:03 2024: BS 9 completed
Sat Aug 10 16:45:25 2024: BS 10 completed
Sat Aug 10 16:45:48 2024: BS 11 completed
Sat Aug 10 16:46:11 2024: BS 12 completed
Sat Aug 10 16:46:33 2024: BS 13 completed
Sat Aug 10 16:46:56 2024: BS 14 completed
Sat Aug 10 16:47:18 2024: BS 15 completed
Sat Aug 10 16:47:41 2024: Acquisition complete
