# Supplementary material for: Synthesis of Dithioester Derivatives by Base-Mediated Fragmentation of 1,3-Dithiolanes
Source: Org Lett. 2025 Apr 14;27(16):4135–9. doi: 10.1021/acs.orglett.5c00666 (PMC12038844; doi:10.1021/acs.orglett.5c00666)
Supplement: Supplementary file 2 — ol5c00666_si_002.zip [file ol5c00666_si_002.zip › 1H-NMR/19aR_PROTON_01.fid/log]

Tue Jan 28 11:46:01 2025: Experiment started
Tue Jan 28 11:46:27 2025: BS 1 completed
Tue Jan 28 11:46:49 2025: BS 2 completed
Tue Jan 28 11:47:12 2025: BS 3 completed
Tue Jan 28 11:47:34 2025: BS 4 completed
Tue Jan 28 11:47:57 2025: BS 5 completed
Tue Jan 28 11:48:20 2025: BS 6 completed
Tue Jan 28 11:48:42 2025: BS 7 completed
Tue Jan 28 11:49:05 2025: BS 8 completed
Tue Jan 28 11:49:27 2025: BS 9 completed
Tue Jan 28 11:49:50 2025: BS 10 completed
Tue Jan 28 11:50:12 2025: BS 11 completed
Tue Jan 28 11:50:35 2025: BS 12 completed
Tue Jan 28 11:50:58 2025: BS 13 completed
Tue Jan 28 11:51:20 2025: BS 14 completed
Tue Jan 28 11:51:43 2025: BS 15 completed
Tue Jan 28 11:52:05 2025: Acquisition complete
