# Supplementary material for: Synthesis of Dithioester Derivatives by Base-Mediated Fragmentation of 1,3-Dithiolanes
Source: Org Lett. 2025 Apr 14;27(16):4135–9. doi: 10.1021/acs.orglett.5c00666 (PMC12038844; doi:10.1021/acs.orglett.5c00666)
Supplement: Supplementary file 2 — ol5c00666_si_002.zip [file ol5c00666_si_002.zip › 1H-NMR/19a_PROTON_01.fid/log]

Mon Mar 25 10:27:19 2024: Experiment started
Mon Mar 25 10:27:45 2024: BS 1 completed
Mon Mar 25 10:28:07 2024: BS 2 completed
Mon Mar 25 10:28:30 2024: BS 3 completed
Mon Mar 25 10:28:52 2024: BS 4 completed
Mon Mar 25 10:29:15 2024: BS 5 completed
Mon Mar 25 10:29:38 2024: BS 6 completed
Mon Mar 25 10:30:00 2024: BS 7 completed
Mon Mar 25 10:30:08 2024: Acquisition aborted
