# Supplementary material for: Synthesis of Dithioester Derivatives by Base-Mediated Fragmentation of 1,3-Dithiolanes
Source: Org Lett. 2025 Apr 14;27(16):4135–9. doi: 10.1021/acs.orglett.5c00666 (PMC12038844; doi:10.1021/acs.orglett.5c00666)
Supplement: Supplementary file 2 — ol5c00666_si_002.zip [file ol5c00666_si_002.zip › 1H-NMR/20a_PROTON_01.fid/log]

Mon Aug 12 12:35:38 2024: Experiment started
Mon Aug 12 12:36:03 2024: BS 1 completed
Mon Aug 12 12:36:26 2024: BS 2 completed
Mon Aug 12 12:36:48 2024: BS 3 completed
Mon Aug 12 12:37:11 2024: BS 4 completed
Mon Aug 12 12:37:34 2024: BS 5 completed
Mon Aug 12 12:37:56 2024: BS 6 completed
Mon Aug 12 12:38:19 2024: BS 7 completed
Mon Aug 12 12:38:41 2024: BS 8 completed
Mon Aug 12 12:39:04 2024: BS 9 completed
Mon Aug 12 12:39:27 2024: BS 10 completed
Mon Aug 12 12:39:49 2024: BS 11 completed
Mon Aug 12 12:40:12 2024: BS 12 completed
Mon Aug 12 12:40:34 2024: BS 13 completed
Mon Aug 12 12:40:57 2024: BS 14 completed
Mon Aug 12 12:41:19 2024: BS 15 completed
Mon Aug 12 12:41:42 2024: Acquisition complete
