# Supplementary material for: Synthesis of Dithioester Derivatives by Base-Mediated Fragmentation of 1,3-Dithiolanes
Source: Org Lett. 2025 Apr 14;27(16):4135–9. doi: 10.1021/acs.orglett.5c00666 (PMC12038844; doi:10.1021/acs.orglett.5c00666)
Supplement: Supplementary file 2 — ol5c00666_si_002.zip [file ol5c00666_si_002.zip › 1H-NMR/24aR_PROTON_01.fid/log]

Tue Feb 11 14:19:08 2025: Experiment started
Tue Feb 11 14:19:34 2025: BS 1 completed
Tue Feb 11 14:19:57 2025: BS 2 completed
Tue Feb 11 14:20:20 2025: BS 3 completed
Tue Feb 11 14:20:42 2025: BS 4 completed
Tue Feb 11 14:21:05 2025: BS 5 completed
Tue Feb 11 14:21:27 2025: BS 6 completed
Tue Feb 11 14:21:50 2025: BS 7 completed
Tue Feb 11 14:22:12 2025: Acquisition complete
