# Supplementary material for: Synthesis of Dithioester Derivatives by Base-Mediated Fragmentation of 1,3-Dithiolanes
Source: Org Lett. 2025 Apr 14;27(16):4135–9. doi: 10.1021/acs.orglett.5c00666 (PMC12038844; doi:10.1021/acs.orglett.5c00666)
Supplement: Supplementary file 2 — ol5c00666_si_002.zip [file ol5c00666_si_002.zip › 1H-NMR/24a_PROTON_01.fid/log]

Tue Aug 13 14:50:31 2024: Experiment started
Tue Aug 13 14:50:56 2024: BS 1 completed
Tue Aug 13 14:51:19 2024: BS 2 completed
Tue Aug 13 14:51:42 2024: BS 3 completed
Tue Aug 13 14:52:04 2024: BS 4 completed
Tue Aug 13 14:52:27 2024: BS 5 completed
Tue Aug 13 14:52:49 2024: BS 6 completed
Tue Aug 13 14:53:12 2024: BS 7 completed
Tue Aug 13 14:53:34 2024: Acquisition complete
