# Supplementary material for: Synthesis of Dithioester Derivatives by Base-Mediated Fragmentation of 1,3-Dithiolanes
Source: Org Lett. 2025 Apr 14;27(16):4135–9. doi: 10.1021/acs.orglett.5c00666 (PMC12038844; doi:10.1021/acs.orglett.5c00666)
Supplement: Supplementary file 2 — ol5c00666_si_002.zip [file ol5c00666_si_002.zip › 1H-NMR/26aR_PROTON_01.fid/log]

Mon Feb 10 16:37:18 2025: Experiment started
Mon Feb 10 16:37:44 2025: BS 1 completed
Mon Feb 10 16:38:07 2025: BS 2 completed
Mon Feb 10 16:38:29 2025: BS 3 completed
Mon Feb 10 16:38:52 2025: BS 4 completed
Mon Feb 10 16:39:14 2025: BS 5 completed
Mon Feb 10 16:39:37 2025: BS 6 completed
Mon Feb 10 16:39:59 2025: BS 7 completed
Mon Feb 10 16:40:22 2025: Acquisition complete
