# Supplementary material for: Synthesis of Dithioester Derivatives by Base-Mediated Fragmentation of 1,3-Dithiolanes
Source: Org Lett. 2025 Apr 14;27(16):4135–9. doi: 10.1021/acs.orglett.5c00666 (PMC12038844; doi:10.1021/acs.orglett.5c00666)
Supplement: Supplementary file 2 — ol5c00666_si_002.zip [file ol5c00666_si_002.zip › 1H-NMR/26a_PROTON_01.fid/log]

Tue Jul  2 14:29:39 2024: Experiment started
Tue Jul  2 14:30:04 2024: BS 1 completed
Tue Jul  2 14:30:27 2024: BS 2 completed
Tue Jul  2 14:30:50 2024: BS 3 completed
Tue Jul  2 14:31:12 2024: BS 4 completed
Tue Jul  2 14:31:35 2024: BS 5 completed
Tue Jul  2 14:31:57 2024: BS 6 completed
Tue Jul  2 14:32:20 2024: BS 7 completed
Tue Jul  2 14:32:42 2024: BS 8 completed
Tue Jul  2 14:33:05 2024: BS 9 completed
Tue Jul  2 14:33:28 2024: BS 10 completed
Tue Jul  2 14:33:50 2024: BS 11 completed
Tue Jul  2 14:34:13 2024: BS 12 completed
Tue Jul  2 14:34:35 2024: BS 13 completed
Tue Jul  2 14:34:58 2024: BS 14 completed
Tue Jul  2 14:35:20 2024: BS 15 completed
Tue Jul  2 14:35:43 2024: Acquisition complete
