# Supplementary material for: Synthesis of Dithioester Derivatives by Base-Mediated Fragmentation of 1,3-Dithiolanes
Source: Org Lett. 2025 Apr 14;27(16):4135–9. doi: 10.1021/acs.orglett.5c00666 (PMC12038844; doi:10.1021/acs.orglett.5c00666)
Supplement: Supplementary file 2 — ol5c00666_si_002.zip [file ol5c00666_si_002.zip › 1H-NMR/2a_PROTON_01.fid/log]

Mon Sep 18 16:04:55 2023: Experiment started
Mon Sep 18 16:05:21 2023: BS 1 completed
Mon Sep 18 16:05:43 2023: BS 2 completed
Mon Sep 18 16:06:06 2023: BS 3 completed
Mon Sep 18 16:06:28 2023: BS 4 completed
Mon Sep 18 16:06:51 2023: BS 5 completed
Mon Sep 18 16:07:13 2023: BS 6 completed
Mon Sep 18 16:07:36 2023: BS 7 completed
Mon Sep 18 16:07:59 2023: Acquisition complete
