# Supplementary material for: Synthesis of Dithioester Derivatives by Base-Mediated Fragmentation of 1,3-Dithiolanes
Source: Org Lett. 2025 Apr 14;27(16):4135–9. doi: 10.1021/acs.orglett.5c00666 (PMC12038844; doi:10.1021/acs.orglett.5c00666)
Supplement: Supplementary file 2 — ol5c00666_si_002.zip [file ol5c00666_si_002.zip › 1H-NMR/2b_PROTON_01.fid/log]

Thu Oct  3 12:14:16 2024: Experiment started
Thu Oct  3 12:14:42 2024: BS 1 completed
Thu Oct  3 12:15:04 2024: BS 2 completed
Thu Oct  3 12:15:27 2024: BS 3 completed
Thu Oct  3 12:15:50 2024: BS 4 completed
Thu Oct  3 12:16:12 2024: BS 5 completed
Thu Oct  3 12:16:35 2024: BS 6 completed
Thu Oct  3 12:16:57 2024: BS 7 completed
Thu Oct  3 12:17:20 2024: Acquisition complete
