# Supplementary material for: Synthesis of Dithioester Derivatives by Base-Mediated Fragmentation of 1,3-Dithiolanes
Source: Org Lett. 2025 Apr 14;27(16):4135–9. doi: 10.1021/acs.orglett.5c00666 (PMC12038844; doi:10.1021/acs.orglett.5c00666)
Supplement: Supplementary file 2 — ol5c00666_si_002.zip [file ol5c00666_si_002.zip › 1H-NMR/2cR_PROTON_01.fid/log]

Mon Jan 27 14:45:41 2025: Experiment started
Mon Jan 27 14:46:07 2025: BS 1 completed
Mon Jan 27 14:46:30 2025: BS 2 completed
Mon Jan 27 14:46:53 2025: BS 3 completed
Mon Jan 27 14:47:15 2025: BS 4 completed
Mon Jan 27 14:47:17 2025: Acquisition aborted
