# Supplementary material for: Synthesis of Dithioester Derivatives by Base-Mediated Fragmentation of 1,3-Dithiolanes
Source: Org Lett. 2025 Apr 14;27(16):4135–9. doi: 10.1021/acs.orglett.5c00666 (PMC12038844; doi:10.1021/acs.orglett.5c00666)
Supplement: Supplementary file 2 — ol5c00666_si_002.zip [file ol5c00666_si_002.zip › 1H-NMR/2c_PROTON_01.fid/log]

Fri Dec  6 14:19:06 2024: Experiment started
Fri Dec  6 14:19:32 2024: BS 1 completed
Fri Dec  6 14:19:55 2024: BS 2 completed
Fri Dec  6 14:20:17 2024: BS 3 completed
Fri Dec  6 14:20:40 2024: BS 4 completed
Fri Dec  6 14:21:02 2024: BS 5 completed
Fri Dec  6 14:21:25 2024: BS 6 completed
Fri Dec  6 14:21:48 2024: BS 7 completed
Fri Dec  6 14:22:10 2024: BS 8 completed
Fri Dec  6 14:22:33 2024: BS 9 completed
Fri Dec  6 14:22:55 2024: BS 10 completed
Fri Dec  6 14:23:18 2024: BS 11 completed
Fri Dec  6 14:23:40 2024: BS 12 completed
Fri Dec  6 14:24:03 2024: BS 13 completed
Fri Dec  6 14:24:26 2024: BS 14 completed
Fri Dec  6 14:24:48 2024: BS 15 completed
Fri Dec  6 14:25:11 2024: Acquisition complete
