# Supplementary material for: Synthesis of Dithioester Derivatives by Base-Mediated Fragmentation of 1,3-Dithiolanes
Source: Org Lett. 2025 Apr 14;27(16):4135–9. doi: 10.1021/acs.orglett.5c00666 (PMC12038844; doi:10.1021/acs.orglett.5c00666)
Supplement: Supplementary file 2 — ol5c00666_si_002.zip [file ol5c00666_si_002.zip › 1H-NMR/2j_PROTON_01.fid/log]

Mon Sep 16 14:38:05 2024: Experiment started
Mon Sep 16 14:38:31 2024: BS 1 completed
Mon Sep 16 14:38:54 2024: BS 2 completed
Mon Sep 16 14:39:16 2024: BS 3 completed
Mon Sep 16 14:39:39 2024: Acquisition complete
