# Supplementary material for: Synthesis of Dithioester Derivatives by Base-Mediated Fragmentation of 1,3-Dithiolanes
Source: Org Lett. 2025 Apr 14;27(16):4135–9. doi: 10.1021/acs.orglett.5c00666 (PMC12038844; doi:10.1021/acs.orglett.5c00666)
Supplement: Supplementary file 2 — ol5c00666_si_002.zip [file ol5c00666_si_002.zip › 1H-NMR/2k_PROTON_01.fid/log]

Thu Sep 26 16:01:13 2024: Experiment started
Thu Sep 26 16:01:38 2024: BS 1 completed
Thu Sep 26 16:02:01 2024: BS 2 completed
Thu Sep 26 16:02:24 2024: BS 3 completed
Thu Sep 26 16:02:46 2024: BS 4 completed
Thu Sep 26 16:03:09 2024: BS 5 completed
Thu Sep 26 16:03:31 2024: BS 6 completed
Thu Sep 26 16:03:54 2024: BS 7 completed
Thu Sep 26 16:04:16 2024: BS 8 completed
Thu Sep 26 16:04:39 2024: BS 9 completed
Thu Sep 26 16:05:02 2024: BS 10 completed
Thu Sep 26 16:05:24 2024: BS 11 completed
Thu Sep 26 16:05:47 2024: BS 12 completed
Thu Sep 26 16:06:09 2024: BS 13 completed
Thu Sep 26 16:06:32 2024: BS 14 completed
Thu Sep 26 16:06:55 2024: BS 15 completed
Thu Sep 26 16:07:17 2024: Acquisition complete
