# Supplementary material for: Synthesis of Dithioester Derivatives by Base-Mediated Fragmentation of 1,3-Dithiolanes
Source: Org Lett. 2025 Apr 14;27(16):4135–9. doi: 10.1021/acs.orglett.5c00666 (PMC12038844; doi:10.1021/acs.orglett.5c00666)
Supplement: Supplementary file 2 — ol5c00666_si_002.zip [file ol5c00666_si_002.zip › 1H-NMR/2l_PROTON_01.fid/log]

Tue Sep 24 16:00:21 2024: Experiment started
Tue Sep 24 16:00:46 2024: BS 1 completed
Tue Sep 24 16:01:09 2024: BS 2 completed
Tue Sep 24 16:01:32 2024: BS 3 completed
Tue Sep 24 16:01:54 2024: BS 4 completed
Tue Sep 24 16:02:17 2024: BS 5 completed
Tue Sep 24 16:02:39 2024: BS 6 completed
Tue Sep 24 16:03:02 2024: BS 7 completed
Tue Sep 24 16:03:24 2024: BS 8 completed
Tue Sep 24 16:03:47 2024: BS 9 completed
Tue Sep 24 16:04:10 2024: BS 10 completed
Tue Sep 24 16:04:32 2024: BS 11 completed
Tue Sep 24 16:04:55 2024: BS 12 completed
Tue Sep 24 16:05:17 2024: BS 13 completed
Tue Sep 24 16:05:40 2024: BS 14 completed
Tue Sep 24 16:06:03 2024: BS 15 completed
Tue Sep 24 16:06:25 2024: Acquisition complete
