# Supplementary material for: Synthesis of Dithioester Derivatives by Base-Mediated Fragmentation of 1,3-Dithiolanes
Source: Org Lett. 2025 Apr 14;27(16):4135–9. doi: 10.1021/acs.orglett.5c00666 (PMC12038844; doi:10.1021/acs.orglett.5c00666)
Supplement: Supplementary file 2 — ol5c00666_si_002.zip [file ol5c00666_si_002.zip › 1H-NMR/2n_PROTON_01.fid/log]

Mon Feb 10 12:44:43 2025: Experiment started
Mon Feb 10 12:45:09 2025: BS 1 completed
Mon Feb 10 12:45:31 2025: BS 2 completed
Mon Feb 10 12:45:54 2025: BS 3 completed
Mon Feb 10 12:46:16 2025: BS 4 completed
Mon Feb 10 12:46:39 2025: BS 5 completed
Mon Feb 10 12:47:02 2025: BS 6 completed
Mon Feb 10 12:47:24 2025: BS 7 completed
Mon Feb 10 12:47:47 2025: Acquisition complete
