# Supplementary material for: Synthesis of Dithioester Derivatives by Base-Mediated Fragmentation of 1,3-Dithiolanes
Source: Org Lett. 2025 Apr 14;27(16):4135–9. doi: 10.1021/acs.orglett.5c00666 (PMC12038844; doi:10.1021/acs.orglett.5c00666)
Supplement: Supplementary file 2 — ol5c00666_si_002.zip [file ol5c00666_si_002.zip › 1H-NMR/30a_PROTON_01.fid/log]

Mon Jun 24 16:59:05 2024: Experiment started
Mon Jun 24 16:59:31 2024: BS 1 completed
Mon Jun 24 16:59:54 2024: BS 2 completed
Mon Jun 24 17:00:16 2024: BS 3 completed
Mon Jun 24 17:00:39 2024: BS 4 completed
Mon Jun 24 17:01:01 2024: BS 5 completed
Mon Jun 24 17:01:24 2024: BS 6 completed
Mon Jun 24 17:01:46 2024: BS 7 completed
Mon Jun 24 17:02:09 2024: BS 8 completed
Mon Jun 24 17:02:32 2024: BS 9 completed
Mon Jun 24 17:02:54 2024: BS 10 completed
Mon Jun 24 17:03:17 2024: BS 11 completed
Mon Jun 24 17:03:39 2024: BS 12 completed
Mon Jun 24 17:04:02 2024: BS 13 completed
Mon Jun 24 17:04:24 2024: BS 14 completed
Mon Jun 24 17:04:47 2024: BS 15 completed
Mon Jun 24 17:05:10 2024: Acquisition complete
