# Supplementary material for: Synthesis of Dithioester Derivatives by Base-Mediated Fragmentation of 1,3-Dithiolanes
Source: Org Lett. 2025 Apr 14;27(16):4135–9. doi: 10.1021/acs.orglett.5c00666 (PMC12038844; doi:10.1021/acs.orglett.5c00666)
Supplement: Supplementary file 2 — ol5c00666_si_002.zip [file ol5c00666_si_002.zip › 1H-NMR/30c_PROTON_01.fid/log]

Mon Jul  1 16:58:40 2024: Experiment started
Mon Jul  1 16:59:06 2024: BS 1 completed
Mon Jul  1 16:59:29 2024: BS 2 completed
Mon Jul  1 16:59:51 2024: BS 3 completed
Mon Jul  1 17:00:14 2024: BS 4 completed
Mon Jul  1 17:00:37 2024: BS 5 completed
Mon Jul  1 17:00:59 2024: BS 6 completed
Mon Jul  1 17:01:22 2024: BS 7 completed
Mon Jul  1 17:01:44 2024: BS 8 completed
Mon Jul  1 17:02:07 2024: BS 9 completed
Mon Jul  1 17:02:29 2024: BS 10 completed
Mon Jul  1 17:02:52 2024: BS 11 completed
Mon Jul  1 17:03:15 2024: BS 12 completed
Mon Jul  1 17:03:37 2024: BS 13 completed
Mon Jul  1 17:04:00 2024: BS 14 completed
Mon Jul  1 17:04:22 2024: BS 15 completed
Mon Jul  1 17:04:45 2024: Acquisition complete
