# Supplementary material for: Synthesis of Dithioester Derivatives by Base-Mediated Fragmentation of 1,3-Dithiolanes
Source: Org Lett. 2025 Apr 14;27(16):4135–9. doi: 10.1021/acs.orglett.5c00666 (PMC12038844; doi:10.1021/acs.orglett.5c00666)
Supplement: Supplementary file 2 — ol5c00666_si_002.zip [file ol5c00666_si_002.zip › 1H-NMR/30e_PROTON_01.fid/log]

Wed Aug 14 15:35:39 2024: Experiment started
Wed Aug 14 15:36:05 2024: BS 1 completed
Wed Aug 14 15:36:27 2024: BS 2 completed
Wed Aug 14 15:36:50 2024: BS 3 completed
Wed Aug 14 15:37:12 2024: BS 4 completed
Wed Aug 14 15:37:35 2024: BS 5 completed
Wed Aug 14 15:37:57 2024: BS 6 completed
Wed Aug 14 15:38:20 2024: BS 7 completed
Wed Aug 14 15:38:43 2024: BS 8 completed
Wed Aug 14 15:39:05 2024: BS 9 completed
Wed Aug 14 15:39:28 2024: BS 10 completed
Wed Aug 14 15:39:50 2024: BS 11 completed
Wed Aug 14 15:40:13 2024: BS 12 completed
Wed Aug 14 15:40:35 2024: BS 13 completed
Wed Aug 14 15:40:58 2024: BS 14 completed
Wed Aug 14 15:41:21 2024: BS 15 completed
Wed Aug 14 15:41:43 2024: Acquisition complete
