# Supplementary material for: Synthesis of Dithioester Derivatives by Base-Mediated Fragmentation of 1,3-Dithiolanes
Source: Org Lett. 2025 Apr 14;27(16):4135–9. doi: 10.1021/acs.orglett.5c00666 (PMC12038844; doi:10.1021/acs.orglett.5c00666)
Supplement: Supplementary file 2 — ol5c00666_si_002.zip [file ol5c00666_si_002.zip › 1H-NMR/30g_PROTON_01.fid/log]

Wed Aug 14 12:56:10 2024: Experiment started
Wed Aug 14 12:56:36 2024: BS 1 completed
Wed Aug 14 12:56:59 2024: BS 2 completed
Wed Aug 14 12:57:21 2024: BS 3 completed
Wed Aug 14 12:57:44 2024: BS 4 completed
Wed Aug 14 12:58:07 2024: BS 5 completed
Wed Aug 14 12:58:29 2024: BS 6 completed
Wed Aug 14 12:58:52 2024: BS 7 completed
Wed Aug 14 12:59:14 2024: BS 8 completed
Wed Aug 14 12:59:37 2024: BS 9 completed
Wed Aug 14 12:59:59 2024: BS 10 completed
Wed Aug 14 13:00:22 2024: BS 11 completed
Wed Aug 14 13:00:45 2024: BS 12 completed
Wed Aug 14 13:01:07 2024: BS 13 completed
Wed Aug 14 13:01:30 2024: BS 14 completed
Wed Aug 14 13:01:52 2024: BS 15 completed
Wed Aug 14 13:02:15 2024: Acquisition complete
