# Supplementary material for: Synthesis of Dithioester Derivatives by Base-Mediated Fragmentation of 1,3-Dithiolanes
Source: Org Lett. 2025 Apr 14;27(16):4135–9. doi: 10.1021/acs.orglett.5c00666 (PMC12038844; doi:10.1021/acs.orglett.5c00666)
Supplement: Supplementary file 2 — ol5c00666_si_002.zip [file ol5c00666_si_002.zip › 1H-NMR/30k_PROTON_01.fid/log]

Tue Jun 25 15:48:26 2024: Experiment started
Tue Jun 25 15:48:51 2024: BS 1 completed
Tue Jun 25 15:49:14 2024: BS 2 completed
Tue Jun 25 15:49:37 2024: BS 3 completed
Tue Jun 25 15:49:59 2024: BS 4 completed
Tue Jun 25 15:50:22 2024: BS 5 completed
Tue Jun 25 15:50:44 2024: BS 6 completed
Tue Jun 25 15:51:07 2024: BS 7 completed
Tue Jun 25 15:51:30 2024: BS 8 completed
Tue Jun 25 15:51:52 2024: BS 9 completed
Tue Jun 25 15:52:15 2024: BS 10 completed
Tue Jun 25 15:52:37 2024: BS 11 completed
Tue Jun 25 15:53:00 2024: BS 12 completed
Tue Jun 25 15:53:22 2024: BS 13 completed
Tue Jun 25 15:53:45 2024: BS 14 completed
Tue Jun 25 15:54:08 2024: BS 15 completed
Tue Jun 25 15:54:30 2024: Acquisition complete
