# Supplementary material for: Synthesis of Dithioester Derivatives by Base-Mediated Fragmentation of 1,3-Dithiolanes
Source: Org Lett. 2025 Apr 14;27(16):4135–9. doi: 10.1021/acs.orglett.5c00666 (PMC12038844; doi:10.1021/acs.orglett.5c00666)
Supplement: Supplementary file 2 — ol5c00666_si_002.zip [file ol5c00666_si_002.zip › 1H-NMR/30l_PROTON_01.fid/log]

Wed Sep  4 13:18:33 2024: Experiment started
Wed Sep  4 13:18:59 2024: BS 1 completed
Wed Sep  4 13:19:21 2024: BS 2 completed
Wed Sep  4 13:19:44 2024: BS 3 completed
Wed Sep  4 13:20:07 2024: BS 4 completed
Wed Sep  4 13:20:29 2024: BS 5 completed
Wed Sep  4 13:20:52 2024: BS 6 completed
Wed Sep  4 13:21:14 2024: BS 7 completed
Wed Sep  4 13:21:37 2024: Acquisition complete
