# Supplementary material for: Synthesis of Dithioester Derivatives by Base-Mediated Fragmentation of 1,3-Dithiolanes
Source: Org Lett. 2025 Apr 14;27(16):4135–9. doi: 10.1021/acs.orglett.5c00666 (PMC12038844; doi:10.1021/acs.orglett.5c00666)
Supplement: Supplementary file 2 — ol5c00666_si_002.zip [file ol5c00666_si_002.zip › 1H-NMR/31a_PROTON_01.fid/log]

Fri May 24 17:11:19 2024: Experiment started
Fri May 24 17:11:45 2024: BS 1 completed
Fri May 24 17:12:07 2024: BS 2 completed
Fri May 24 17:12:30 2024: BS 3 completed
Fri May 24 17:12:53 2024: BS 4 completed
Fri May 24 17:13:15 2024: BS 5 completed
Fri May 24 17:13:38 2024: BS 6 completed
Fri May 24 17:14:00 2024: BS 7 completed
Fri May 24 17:14:23 2024: BS 8 completed
Fri May 24 17:14:45 2024: BS 9 completed
Fri May 24 17:15:08 2024: BS 10 completed
Fri May 24 17:15:31 2024: BS 11 completed
Fri May 24 17:15:53 2024: BS 12 completed
Fri May 24 17:16:16 2024: BS 13 completed
Fri May 24 17:16:38 2024: BS 14 completed
Fri May 24 17:17:01 2024: BS 15 completed
Fri May 24 17:17:24 2024: Acquisition complete
