# Supplementary material for: Synthesis of Dithioester Derivatives by Base-Mediated Fragmentation of 1,3-Dithiolanes
Source: Org Lett. 2025 Apr 14;27(16):4135–9. doi: 10.1021/acs.orglett.5c00666 (PMC12038844; doi:10.1021/acs.orglett.5c00666)
Supplement: Supplementary file 2 — ol5c00666_si_002.zip [file ol5c00666_si_002.zip › 1H-NMR/31dR_PROTON_01.fid/log]

Mon Jan 27 14:29:11 2025: Experiment started
Mon Jan 27 14:29:37 2025: BS 1 completed
Mon Jan 27 14:30:00 2025: BS 2 completed
Mon Jan 27 14:30:23 2025: BS 3 completed
Mon Jan 27 14:30:45 2025: BS 4 completed
Mon Jan 27 14:31:08 2025: BS 5 completed
Mon Jan 27 14:31:30 2025: BS 6 completed
Mon Jan 27 14:31:53 2025: BS 7 completed
Mon Jan 27 14:32:15 2025: BS 8 completed
Mon Jan 27 14:32:38 2025: BS 9 completed
Mon Jan 27 14:33:01 2025: BS 10 completed
Mon Jan 27 14:33:23 2025: BS 11 completed
Mon Jan 27 14:33:46 2025: BS 12 completed
Mon Jan 27 14:34:08 2025: BS 13 completed
Mon Jan 27 14:34:31 2025: BS 14 completed
Mon Jan 27 14:34:53 2025: BS 15 completed
Mon Jan 27 14:35:16 2025: Acquisition complete
