# Supplementary material for: Synthesis of Dithioester Derivatives by Base-Mediated Fragmentation of 1,3-Dithiolanes
Source: Org Lett. 2025 Apr 14;27(16):4135–9. doi: 10.1021/acs.orglett.5c00666 (PMC12038844; doi:10.1021/acs.orglett.5c00666)
Supplement: Supplementary file 2 — ol5c00666_si_002.zip [file ol5c00666_si_002.zip › 1H-NMR/31d_PROTON_01.fid/log]

Tue Nov  5 12:02:32 2024: Experiment started
Tue Nov  5 12:02:58 2024: BS 1 completed
Tue Nov  5 12:03:20 2024: BS 2 completed
Tue Nov  5 12:03:43 2024: BS 3 completed
Tue Nov  5 12:04:06 2024: BS 4 completed
Tue Nov  5 12:04:28 2024: BS 5 completed
Tue Nov  5 12:04:51 2024: BS 6 completed
Tue Nov  5 12:05:13 2024: BS 7 completed
Tue Nov  5 12:05:36 2024: BS 8 completed
Tue Nov  5 12:05:58 2024: BS 9 completed
Tue Nov  5 12:06:21 2024: BS 10 completed
Tue Nov  5 12:06:44 2024: BS 11 completed
Tue Nov  5 12:07:06 2024: BS 12 completed
Tue Nov  5 12:07:29 2024: BS 13 completed
Tue Nov  5 12:07:51 2024: BS 14 completed
Tue Nov  5 12:08:14 2024: BS 15 completed
Tue Nov  5 12:08:36 2024: Acquisition complete
