# Supplementary material for: Synthesis of Dithioester Derivatives by Base-Mediated Fragmentation of 1,3-Dithiolanes
Source: Org Lett. 2025 Apr 14;27(16):4135–9. doi: 10.1021/acs.orglett.5c00666 (PMC12038844; doi:10.1021/acs.orglett.5c00666)
Supplement: Supplementary file 2 — ol5c00666_si_002.zip [file ol5c00666_si_002.zip › 1H-NMR/31gR_PROTON_01.fid/log]

Mon Jan 27 14:37:29 2025: Experiment started
Mon Jan 27 14:37:55 2025: BS 1 completed
Mon Jan 27 14:38:18 2025: BS 2 completed
Mon Jan 27 14:38:40 2025: BS 3 completed
Mon Jan 27 14:39:03 2025: BS 4 completed
Mon Jan 27 14:39:25 2025: BS 5 completed
Mon Jan 27 14:39:48 2025: BS 6 completed
Mon Jan 27 14:40:10 2025: BS 7 completed
Mon Jan 27 14:40:33 2025: BS 8 completed
Mon Jan 27 14:40:56 2025: BS 9 completed
Mon Jan 27 14:41:18 2025: BS 10 completed
Mon Jan 27 14:41:41 2025: BS 11 completed
Mon Jan 27 14:42:03 2025: BS 12 completed
Mon Jan 27 14:42:26 2025: BS 13 completed
Mon Jan 27 14:42:49 2025: BS 14 completed
Mon Jan 27 14:43:11 2025: BS 15 completed
Mon Jan 27 14:43:34 2025: Acquisition complete
