# Supplementary material for: Synthesis of Dithioester Derivatives by Base-Mediated Fragmentation of 1,3-Dithiolanes
Source: Org Lett. 2025 Apr 14;27(16):4135–9. doi: 10.1021/acs.orglett.5c00666 (PMC12038844; doi:10.1021/acs.orglett.5c00666)
Supplement: Supplementary file 2 — ol5c00666_si_002.zip [file ol5c00666_si_002.zip › 1H-NMR/31i_PROTON_01.fid/log]

Tue Oct  8 12:33:08 2024: Experiment started
Tue Oct  8 12:33:34 2024: BS 1 completed
Tue Oct  8 12:33:56 2024: BS 2 completed
Tue Oct  8 12:34:19 2024: BS 3 completed
Tue Oct  8 12:34:42 2024: BS 4 completed
Tue Oct  8 12:35:04 2024: BS 5 completed
Tue Oct  8 12:35:27 2024: BS 6 completed
Tue Oct  8 12:35:49 2024: BS 7 completed
Tue Oct  8 12:36:12 2024: BS 8 completed
Tue Oct  8 12:36:34 2024: BS 9 completed
Tue Oct  8 12:36:57 2024: BS 10 completed
Tue Oct  8 12:37:20 2024: BS 11 completed
Tue Oct  8 12:37:42 2024: BS 12 completed
Tue Oct  8 12:38:05 2024: BS 13 completed
Tue Oct  8 12:38:27 2024: BS 14 completed
Tue Oct  8 12:38:50 2024: BS 15 completed
Tue Oct  8 12:39:12 2024: Acquisition complete
