# Supplementary material for: Synthesis of Dithioester Derivatives by Base-Mediated Fragmentation of 1,3-Dithiolanes
Source: Org Lett. 2025 Apr 14;27(16):4135–9. doi: 10.1021/acs.orglett.5c00666 (PMC12038844; doi:10.1021/acs.orglett.5c00666)
Supplement: Supplementary file 2 — ol5c00666_si_002.zip [file ol5c00666_si_002.zip › 1H-NMR/32a_PROTON_01.fid/log]

Fri Oct  4 12:11:53 2024: Experiment started
Fri Oct  4 12:12:19 2024: BS 1 completed
Fri Oct  4 12:12:42 2024: BS 2 completed
Fri Oct  4 12:13:04 2024: BS 3 completed
Fri Oct  4 12:13:27 2024: BS 4 completed
Fri Oct  4 12:13:49 2024: BS 5 completed
Fri Oct  4 12:14:12 2024: BS 6 completed
Fri Oct  4 12:14:34 2024: BS 7 completed
Fri Oct  4 12:14:57 2024: BS 8 completed
Fri Oct  4 12:15:20 2024: BS 9 completed
Fri Oct  4 12:15:42 2024: BS 10 completed
Fri Oct  4 12:16:05 2024: BS 11 completed
Fri Oct  4 12:16:27 2024: BS 12 completed
Fri Oct  4 12:16:50 2024: BS 13 completed
Fri Oct  4 12:17:12 2024: BS 14 completed
Fri Oct  4 12:17:35 2024: BS 15 completed
Fri Oct  4 12:17:58 2024: Acquisition complete
