# Supplementary material for: Synthesis of Dithioester Derivatives by Base-Mediated Fragmentation of 1,3-Dithiolanes
Source: Org Lett. 2025 Apr 14;27(16):4135–9. doi: 10.1021/acs.orglett.5c00666 (PMC12038844; doi:10.1021/acs.orglett.5c00666)
Supplement: Supplementary file 2 — ol5c00666_si_002.zip [file ol5c00666_si_002.zip › 1H-NMR/33a_PROTON_01.fid/log]

Mon Sep  9 14:10:55 2024: Experiment started
Mon Sep  9 14:11:21 2024: BS 1 completed
Mon Sep  9 14:11:43 2024: BS 2 completed
Mon Sep  9 14:12:06 2024: BS 3 completed
Mon Sep  9 14:12:28 2024: BS 4 completed
Mon Sep  9 14:12:51 2024: BS 5 completed
Mon Sep  9 14:13:13 2024: BS 6 completed
Mon Sep  9 14:13:36 2024: BS 7 completed
Mon Sep  9 14:13:59 2024: Acquisition complete
