# Supplementary material for: Synthesis of Dithioester Derivatives by Base-Mediated Fragmentation of 1,3-Dithiolanes
Source: Org Lett. 2025 Apr 14;27(16):4135–9. doi: 10.1021/acs.orglett.5c00666 (PMC12038844; doi:10.1021/acs.orglett.5c00666)
Supplement: Supplementary file 2 — ol5c00666_si_002.zip [file ol5c00666_si_002.zip › 1H-NMR/36a_PROTON_01.fid/log]

Tue Jan 12 15:03:08 2021: Experiment started
Tue Jan 12 15:03:34 2021: BS 1 completed
Tue Jan 12 15:03:57 2021: BS 2 completed
Tue Jan 12 15:04:19 2021: BS 3 completed
Tue Jan 12 15:04:42 2021: BS 4 completed
Tue Jan 12 15:05:04 2021: BS 5 completed
Tue Jan 12 15:05:27 2021: BS 6 completed
Tue Jan 12 15:05:50 2021: BS 7 completed
Tue Jan 12 15:06:12 2021: BS 8 completed
Tue Jan 12 15:06:35 2021: BS 9 completed
Tue Jan 12 15:06:57 2021: BS 10 completed
Tue Jan 12 15:07:20 2021: BS 11 completed
Tue Jan 12 15:07:43 2021: BS 12 completed
Tue Jan 12 15:08:05 2021: BS 13 completed
Tue Jan 12 15:08:28 2021: BS 14 completed
Tue Jan 12 15:08:50 2021: BS 15 completed
Tue Jan 12 15:09:13 2021: Acquisition complete
