# Supplementary material for: Synthesis of Dithioester Derivatives by Base-Mediated Fragmentation of 1,3-Dithiolanes
Source: Org Lett. 2025 Apr 14;27(16):4135–9. doi: 10.1021/acs.orglett.5c00666 (PMC12038844; doi:10.1021/acs.orglett.5c00666)
Supplement: Supplementary file 2 — ol5c00666_si_002.zip [file ol5c00666_si_002.zip › 1H-NMR/3a_PROTON_01.fid/log]

Mon Sep  2 15:18:52 2024: Experiment started
Mon Sep  2 15:19:18 2024: BS 1 completed
Mon Sep  2 15:19:41 2024: BS 2 completed
Mon Sep  2 15:20:03 2024: BS 3 completed
Mon Sep  2 15:20:26 2024: BS 4 completed
Mon Sep  2 15:20:48 2024: BS 5 completed
Mon Sep  2 15:21:11 2024: BS 6 completed
Mon Sep  2 15:21:34 2024: BS 7 completed
Mon Sep  2 15:21:56 2024: Acquisition complete
