# Supplementary material for: Synthesis of Dithioester Derivatives by Base-Mediated Fragmentation of 1,3-Dithiolanes
Source: Org Lett. 2025 Apr 14;27(16):4135–9. doi: 10.1021/acs.orglett.5c00666 (PMC12038844; doi:10.1021/acs.orglett.5c00666)
Supplement: Supplementary file 3 — ol5c00666_si_003.zip [file ol5c00666_si_003.zip]

Archive with 433 entries (360 files):
- 13C-NMR/
- 13C-NMR/10a_CARBON_01.fid/
- 13C-NMR/10a_CARBON_01.fid/10a_CARBON_01.mnova
- 13C-NMR/10a_CARBON_01.fid/fid
- 13C-NMR/10a_CARBON_01.fid/log
- 13C-NMR/10a_CARBON_01.fid/procpar
- 13C-NMR/10a_CARBON_01.fid/text
- 13C-NMR/11a_CARBON_01.fid/
- 13C-NMR/11a_CARBON_01.fid/BY_2764_CARBON_01.mnova
- 13C-NMR/11a_CARBON_01.fid/fid
- 13C-NMR/11a_CARBON_01.fid/log
- 13C-NMR/11a_CARBON_01.fid/procpar
- 13C-NMR/11a_CARBON_01.fid/text
- 13C-NMR/12a_CARBON_01.fid/
- 13C-NMR/12a_CARBON_01.fid/12a_CARBON_01.mnova
- 13C-NMR/12a_CARBON_01.fid/fid
- 13C-NMR/12a_CARBON_01.fid/log
- 13C-NMR/12a_CARBON_01.fid/procpar
- 13C-NMR/12a_CARBON_01.fid/text
- 13C-NMR/13a_CARBON_01.fid/
- 13C-NMR/13a_CARBON_01.fid/13a_CARBON_01.mnova
- 13C-NMR/13a_CARBON_01.fid/fid
- 13C-NMR/13a_CARBON_01.fid/log
- 13C-NMR/13a_CARBON_01.fid/procpar
- 13C-NMR/13a_CARBON_01.fid/text
- 13C-NMR/14a_CARBON_01.fid/
- 13C-NMR/14a_CARBON_01.fid/14a_CARBON_01.mnova
- 13C-NMR/14a_CARBON_01.fid/fid
- 13C-NMR/14a_CARBON_01.fid/log
- 13C-NMR/14a_CARBON_01.fid/procpar
- 13C-NMR/14a_CARBON_01.fid/text
- 13C-NMR/15a_CARBON_01.fid/
- 13C-NMR/15a_CARBON_01.fid/15a_CARBON_01.mnova
- 13C-NMR/15a_CARBON_01.fid/fid
- 13C-NMR/15a_CARBON_01.fid/log
- 13C-NMR/15a_CARBON_01.fid/procpar
- 13C-NMR/15a_CARBON_01.fid/text
- 13C-NMR/16a_CARBON_01.fid/
- 13C-NMR/16a_CARBON_01.fid/16a_CARBON_01.mnova
- 13C-NMR/16a_CARBON_01.fid/fid
- 13C-NMR/16a_CARBON_01.fid/log
- 13C-NMR/16a_CARBON_01.fid/procpar
- 13C-NMR/16a_CARBON_01.fid/text
- 13C-NMR/17a_CARBON_01.fid/
- 13C-NMR/17a_CARBON_01.fid/17a_CARBON_01.mnova
- 13C-NMR/17a_CARBON_01.fid/fid
- 13C-NMR/17a_CARBON_01.fid/log
- 13C-NMR/17a_CARBON_01.fid/procpar
- 13C-NMR/17a_CARBON_01.fid/text
- 13C-NMR/18a_CARBON_01.fid/
- 13C-NMR/18a_CARBON_01.fid/18a_CARBON_01.mnova
- 13C-NMR/18a_CARBON_01.fid/fid
- 13C-NMR/18a_CARBON_01.fid/log
- 13C-NMR/18a_CARBON_01.fid/procpar
- 13C-NMR/18a_CARBON_01.fid/text
- 13C-NMR/19aR_CARBON_01.fid/
- 13C-NMR/19aR_CARBON_01.fid/BY_3157_CARBON_01.mnova
- 13C-NMR/19aR_CARBON_01.fid/fid
- 13C-NMR/19aR_CARBON_01.fid/log
- 13C-NMR/19aR_CARBON_01.fid/procpar
- 13C-NMR/19aR_CARBON_01.fid/text
- 13C-NMR/19a_CARBON_01.fid/
- 13C-NMR/19a_CARBON_01.fid/19a_CARBON_01.mnova
- 13C-NMR/19a_CARBON_01.fid/fid
- 13C-NMR/19a_CARBON_01.fid/log
- 13C-NMR/19a_CARBON_01.fid/procpar
- 13C-NMR/19a_CARBON_01.fid/text
- 13C-NMR/20a_CARBON_01.fid/
- 13C-NMR/20a_CARBON_01.fid/20a_CARBON_01.mnova
- 13C-NMR/20a_CARBON_01.fid/fid
- 13C-NMR/20a_CARBON_01.fid/log
- 13C-NMR/20a_CARBON_01.fid/procpar
- 13C-NMR/20a_CARBON_01.fid/text
- 13C-NMR/21a_CARBON_01.fid/
- 13C-NMR/21a_CARBON_01.fid/21a_CARBON_01.mnova
- 13C-NMR/21a_CARBON_01.fid/fid
- 13C-NMR/21a_CARBON_01.fid/log
- 13C-NMR/21a_CARBON_01.fid/procpar
- 13C-NMR/21a_CARBON_01.fid/text
- 13C-NMR/22a_CARBON_01.fid/
- 13C-NMR/22a_CARBON_01.fid/22a_CARBON_01.mnova
- 13C-NMR/22a_CARBON_01.fid/fid
- 13C-NMR/22a_CARBON_01.fid/log
- 13C-NMR/22a_CARBON_01.fid/procpar
- 13C-NMR/22a_CARBON_01.fid/text
- 13C-NMR/23a_CARBON_01.fid/
- 13C-NMR/23a_CARBON_01.fid/23a_CARBON_01.mnova
- 13C-NMR/23a_CARBON_01.fid/fid
- 13C-NMR/23a_CARBON_01.fid/log
- 13C-NMR/23a_CARBON_01.fid/procpar
- 13C-NMR/23a_CARBON_01.fid/text
- 13C-NMR/24aR_CARBON_01.fid/
- 13C-NMR/24aR_CARBON_01.fid/BY_3186_CARBON_01.mnova
- 13C-NMR/24aR_CARBON_01.fid/fid
- 13C-NMR/24aR_CARBON_01.fid/log
- 13C-NMR/24aR_CARBON_01.fid/procpar
- 13C-NMR/24aR_CARBON_01.fid/text
- 13C-NMR/24a_CARBON_01.fid/
- 13C-NMR/24a_CARBON_01.fid/24a_CARBON_01.mnova
- 13C-NMR/24a_CARBON_01.fid/fid
- 13C-NMR/24a_CARBON_01.fid/log
- 13C-NMR/24a_CARBON_01.fid/procpar
- 13C-NMR/24a_CARBON_01.fid/text
- 13C-NMR/25a_CARBON_01.fid/
- 13C-NMR/25a_CARBON_01.fid/25a_CARBON_01.mnova
- 13C-NMR/25a_CARBON_01.fid/fid
- 13C-NMR/25a_CARBON_01.fid/log
- 13C-NMR/25a_CARBON_01.fid/procpar
- 13C-NMR/25a_CARBON_01.fid/text
- 13C-NMR/26aR_CARBON_01.fid/
- 13C-NMR/26aR_CARBON_01.fid/BY_3184_CARBON_01.mnova
- 13C-NMR/26aR_CARBON_01.fid/fid
- 13C-NMR/26aR_CARBON_01.fid/log
- 13C-NMR/26aR_CARBON_01.fid/procpar
- 13C-NMR/26aR_CARBON_01.fid/text
- 13C-NMR/26a_CARBON_01.fid/
- 13C-NMR/26a_CARBON_01.fid/26a_CARBON_01.mnova
- 13C-NMR/26a_CARBON_01.fid/fid
- 13C-NMR/26a_CARBON_01.fid/log
- 13C-NMR/26a_CARBON_01.fid/procpar
- 13C-NMR/26a_CARBON_01.fid/text
- 13C-NMR/27a_CARBON_01.fid/
- 13C-NMR/27a_CARBON_01.fid/27a_CARBON_01.mnova
- 13C-NMR/27a_CARBON_01.fid/fid
- 13C-NMR/27a_CARBON_01.fid/log
- 13C-NMR/27a_CARBON_01.fid/procpar
- 13C-NMR/27a_CARBON_01.fid/text
- 13C-NMR/28a_CARBON_01.fid/
- 13C-NMR/28a_CARBON_01.fid/28a_CARBON_01.mnova
- 13C-NMR/28a_CARBON_01.fid/fid
- 13C-NMR/28a_CARBON_01.fid/log
- 13C-NMR/28a_CARBON_01.fid/procpar
- 13C-NMR/28a_CARBON_01.fid/text
- 13C-NMR/29a_CARBON_01.fid/
- 13C-NMR/29a_CARBON_01.fid/29a_CARBON_01.mnova
- 13C-NMR/29a_CARBON_01.fid/fid
- 13C-NMR/29a_CARBON_01.fid/log
- 13C-NMR/29a_CARBON_01.fid/procpar
- 13C-NMR/29a_CARBON_01.fid/text
- 13C-NMR/2a_CARBON_01.fid/
- 13C-NMR/2a_CARBON_01.fid/BY_2514_CARBON_01.mnova
- 13C-NMR/2a_CARBON_01.fid/fid
- 13C-NMR/2a_CARBON_01.fid/log
- 13C-NMR/2a_CARBON_01.fid/procpar
- 13C-NMR/2a_CARBON_01.fid/text
- 13C-NMR/2b_CARBON_01.fid/
- 13C-NMR/2b_CARBON_01.fid/BY_2984_CARBON_01.mnova
- 13C-NMR/2b_CARBON_01.fid/fid
- 13C-NMR/2b_CARBON_01.fid/log
- 13C-NMR/2b_CARBON_01.fid/procpar
- 13C-NMR/2b_CARBON_01.fid/text
- 13C-NMR/2cR_CARBON_01.fid/
- 13C-NMR/2cR_CARBON_01.fid/BY_3160_CARBON_01.mnova
- 13C-NMR/2cR_CARBON_01.fid/fid
- 13C-NMR/2cR_CARBON_01.fid/log
- 13C-NMR/2cR_CARBON_01.fid/procpar
- 13C-NMR/2cR_CARBON_01.fid/text
- 13C-NMR/2c_CARBON_01.fid/
- 13C-NMR/2c_CARBON_01.fid/BY_2989_CARBON_01.mnova
- 13C-NMR/2c_CARBON_01.fid/fid
- 13C-NMR/2c_CARBON_01.fid/log
- 13C-NMR/2c_CARBON_01.fid/procpar
- 13C-NMR/2c_CARBON_01.fid/text
- 13C-NMR/2d_CARBON_01.fid/
- 13C-NMR/2d_CARBON_01.fid/BY_2965_CARBON_01.mnova
- 13C-NMR/2d_CARBON_01.fid/fid
- 13C-NMR/2d_CARBON_01.fid/log
- 13C-NMR/2d_CARBON_01.fid/procpar
- 13C-NMR/2d_CARBON_01.fid/text
- 13C-NMR/2e_CARBON_01.fid/
- 13C-NMR/2e_CARBON_01.fid/BY_2922_CARBON_01.mnova
- 13C-NMR/2e_CARBON_01.fid/fid
- 13C-NMR/2e_CARBON_01.fid/log
- 13C-NMR/2e_CARBON_01.fid/procpar
- 13C-NMR/2e_CARBON_01.fid/text
- 13C-NMR/2f_CARBON_01.fid/
- 13C-NMR/2f_CARBON_01.fid/BY_2964_CARBON_01.mnova
- 13C-NMR/2f_CARBON_01.fid/fid
- 13C-NMR/2f_CARBON_01.fid/log
- 13C-NMR/2f_CARBON_01.fid/procpar
- 13C-NMR/2f_CARBON_01.fid/text
- 13C-NMR/2g_CARBON_01.fid/
- 13C-NMR/2g_CARBON_01.fid/BY_2932_CARBON_01.mnova
- 13C-NMR/2g_CARBON_01.fid/fid
- 13C-NMR/2g_CARBON_01.fid/log
- 13C-NMR/2g_CARBON_01.fid/procpar
- 13C-NMR/2g_CARBON_01.fid/text
- 13C-NMR/2h_CARBON_01.fid/
- 13C-NMR/2h_CARBON_01.fid/fid
- 13C-NMR/2h_CARBON_01.fid/log
- 13C-NMR/2h_CARBON_01.fid/procpar
- 13C-NMR/2h_CARBON_01.fid/text
- 13C-NMR/2h_CARBON_01.fid/Y_2952_CARBON_01.mnova
- 13C-NMR/2i_CARBON_01.fid/
- 13C-NMR/2i_CARBON_01.fid/2i_CARBON_01.mnova
- 13C-NMR/2i_CARBON_01.fid/fid
- 13C-NMR/2i_CARBON_01.fid/log
- 13C-NMR/2i_CARBON_01.fid/procpar
- 13C-NMR/2i_CARBON_01.fid/text
- 13C-NMR/2j_CARBON_02.fid/
- 13C-NMR/2j_CARBON_02.fid/2j_CARBON_02.mnova
- 13C-NMR/2j_CARBON_02.fid/fid
- 13C-NMR/2j_CARBON_02.fid/log
- 13C-NMR/2j_CARBON_02.fid/procpar
- 13C-NMR/2j_CARBON_02.fid/text
- 13C-NMR/2k_CARBON_01.fid/
- 13C-NMR/2k_CARBON_01.fid/2k_CARBON_01.mnova
- 13C-NMR/2k_CARBON_01.fid/fid
- 13C-NMR/2k_CARBON_01.fid/log
- 13C-NMR/2k_CARBON_01.fid/procpar
- 13C-NMR/2k_CARBON_01.fid/text
- 13C-NMR/2l_CARBON_01.fid/
- 13C-NMR/2l_CARBON_01.fid/2l_CARBON_01.mnova
- 13C-NMR/2l_CARBON_01.fid/fid
- 13C-NMR/2l_CARBON_01.fid/log
- 13C-NMR/2l_CARBON_01.fid/procpar
- 13C-NMR/2l_CARBON_01.fid/text
- 13C-NMR/2n_CARBON_01.fid/
- 13C-NMR/2n_CARBON_01.fid/BY_3181_CARBON_01.mnova
- 13C-NMR/2n_CARBON_01.fid/fid
- 13C-NMR/2n_CARBON_01.fid/log
- 13C-NMR/2n_CARBON_01.fid/procpar
- 13C-NMR/2n_CARBON_01.fid/text
- 13C-NMR/30a_CARBON_01.fid/
- 13C-NMR/30a_CARBON_01.fid/30a_CARBON_01.mnova
- 13C-NMR/30a_CARBON_01.fid/fid
- 13C-NMR/30a_CARBON_01.fid/log
- 13C-NMR/30a_CARBON_01.fid/procpar
- 13C-NMR/30a_CARBON_01.fid/text
- 13C-NMR/30b_CARBON_01.fid/
- 13C-NMR/30b_CARBON_01.fid/30b_CARBON_01.mnova
- 13C-NMR/30b_CARBON_01.fid/fid
- 13C-NMR/30b_CARBON_01.fid/log
- 13C-NMR/30b_CARBON_01.fid/procpar
- 13C-NMR/30b_CARBON_01.fid/text
- 13C-NMR/30c_CARBON_01.fid/
- 13C-NMR/30c_CARBON_01.fid/30c_CARBON_01.mnova
- 13C-NMR/30c_CARBON_01.fid/fid
- 13C-NMR/30c_CARBON_01.fid/log
- 13C-NMR/30c_CARBON_01.fid/procpar
- 13C-NMR/30c_CARBON_01.fid/text
- 13C-NMR/30d_CARBON_01.fid/
- 13C-NMR/30d_CARBON_01.fid/30d_CARBON_01.mnova
- 13C-NMR/30d_CARBON_01.fid/fid
- 13C-NMR/30d_CARBON_01.fid/log
- 13C-NMR/30d_CARBON_01.fid/procpar
- 13C-NMR/30d_CARBON_01.fid/text
- 13C-NMR/30e_CARBON_01.fid/
- 13C-NMR/30e_CARBON_01.fid/30e_CARBON_01.mnova
- 13C-NMR/30e_CARBON_01.fid/fid
- 13C-NMR/30e_CARBON_01.fid/log
- 13C-NMR/30e_CARBON_01.fid/procpar
- 13C-NMR/30e_CARBON_01.fid/text
- 13C-NMR/30f_CARBON_01.fid/
- 13C-NMR/30f_CARBON_01.fid/30f_CARBON_01.mnova
- 13C-NMR/30f_CARBON_01.fid/fid
- 13C-NMR/30f_CARBON_01.fid/log
- 13C-NMR/30f_CARBON_01.fid/procpar
- 13C-NMR/30f_CARBON_01.fid/text
- 13C-NMR/30g_CARBON_01.fid/
- 13C-NMR/30g_CARBON_01.fid/30g_CARBON_01.mnova
- 13C-NMR/30g_CARBON_01.fid/fid
- 13C-NMR/30g_CARBON_01.fid/log
- 13C-NMR/30g_CARBON_01.fid/procpar
- 13C-NMR/30g_CARBON_01.fid/text
- 13C-NMR/30i_CARBON_01.fid/
- 13C-NMR/30i_CARBON_01.fid/30i_CARBON_01.mnova
- 13C-NMR/30i_CARBON_01.fid/fid
- 13C-NMR/30i_CARBON_01.fid/log
- 13C-NMR/30i_CARBON_01.fid/procpar
- 13C-NMR/30i_CARBON_01.fid/text
- 13C-NMR/30j_CARBON_01.fid/
- 13C-NMR/30j_CARBON_01.fid/30j_CARBON_01.mnova
- 13C-NMR/30j_CARBON_01.fid/fid
- 13C-NMR/30j_CARBON_01.fid/log
- 13C-NMR/30j_CARBON_01.fid/procpar
- 13C-NMR/30j_CARBON_01.fid/text
- 13C-NMR/30k_CARBON_01.fid/
- 13C-NMR/30k_CARBON_01.fid/30k_CARBON_01.mnova
- 13C-NMR/30k_CARBON_01.fid/fid
- 13C-NMR/30k_CARBON_01.fid/log
- 13C-NMR/30k_CARBON_01.fid/procpar
- 13C-NMR/30k_CARBON_01.fid/text
- 13C-NMR/30l_CARBON_01.fid/
- 13C-NMR/30l_CARBON_01.fid/30l_CARBON_01.mnova
- 13C-NMR/30l_CARBON_01.fid/fid
- 13C-NMR/30l_CARBON_01.fid/log
- 13C-NMR/30l_CARBON_01.fid/procpar
- 13C-NMR/30l_CARBON_01.fid/text
- 13C-NMR/31a_CARBON_01.fid/
- 13C-NMR/31a_CARBON_01.fid/31a_CARBON_01.mnova
- 13C-NMR/31a_CARBON_01.fid/fid
- 13C-NMR/31a_CARBON_01.fid/log
- 13C-NMR/31a_CARBON_01.fid/procpar
- 13C-NMR/31a_CARBON_01.fid/text
- 13C-NMR/31c_CARBON_01.fid/
- 13C-NMR/31c_CARBON_01.fid/31c_CARBON_01.mnova
- 13C-NMR/31c_CARBON_01.fid/fid
- 13C-NMR/31c_CARBON_01.fid/log
- 13C-NMR/31c_CARBON_01.fid/procpar
[truncated: 133 more entries]
