# Supplementary material for: Synthesis of Dithioester Derivatives by Base-Mediated Fragmentation of 1,3-Dithiolanes
Source: Org Lett. 2025 Apr 14;27(16):4135–9. doi: 10.1021/acs.orglett.5c00666 (PMC12038844; doi:10.1021/acs.orglett.5c00666)
Supplement: Supplementary file 3 — ol5c00666_si_003.zip [file ol5c00666_si_003.zip › 13C-NMR/10a_CARBON_01.fid/log]

Tue Sep 24 12:28:53 2024: Experiment started
Tue Sep 24 12:30:55 2024: BS 1 completed
Tue Sep 24 12:32:53 2024: BS 2 completed
Tue Sep 24 12:34:51 2024: BS 3 completed
Tue Sep 24 12:36:50 2024: BS 4 completed
Tue Sep 24 12:38:48 2024: BS 5 completed
Tue Sep 24 12:40:46 2024: BS 6 completed
Tue Sep 24 12:42:45 2024: BS 7 completed
Tue Sep 24 12:44:43 2024: BS 8 completed
Tue Sep 24 12:46:41 2024: BS 9 completed
Tue Sep 24 12:48:40 2024: BS 10 completed
Tue Sep 24 12:50:38 2024: BS 11 completed
Tue Sep 24 12:52:36 2024: BS 12 completed
Tue Sep 24 12:54:35 2024: BS 13 completed
Tue Sep 24 12:56:33 2024: BS 14 completed
Tue Sep 24 12:58:31 2024: BS 15 completed
Tue Sep 24 13:00:30 2024: BS 16 completed
Tue Sep 24 13:02:28 2024: BS 17 completed
Tue Sep 24 13:04:26 2024: BS 18 completed
Tue Sep 24 13:06:24 2024: BS 19 completed
Tue Sep 24 13:08:23 2024: BS 20 completed
Tue Sep 24 13:10:21 2024: BS 21 completed
Tue Sep 24 13:12:19 2024: BS 22 completed
Tue Sep 24 13:14:18 2024: BS 23 completed
Tue Sep 24 13:16:16 2024: BS 24 completed
Tue Sep 24 13:18:14 2024: BS 25 completed
Tue Sep 24 13:20:13 2024: BS 26 completed
Tue Sep 24 13:22:11 2024: BS 27 completed
Tue Sep 24 13:24:09 2024: BS 28 completed
Tue Sep 24 13:26:08 2024: BS 29 completed
Tue Sep 24 13:26:28 2024: Acquisition aborted
