# Supplementary material for: Synthesis of Dithioester Derivatives by Base-Mediated Fragmentation of 1,3-Dithiolanes
Source: Org Lett. 2025 Apr 14;27(16):4135–9. doi: 10.1021/acs.orglett.5c00666 (PMC12038844; doi:10.1021/acs.orglett.5c00666)
Supplement: Supplementary file 3 — ol5c00666_si_003.zip [file ol5c00666_si_003.zip › 13C-NMR/11a_CARBON_01.fid/log]

Thu May 16 21:59:09 2024: Experiment started
Thu May 16 22:01:09 2024: BS 1 completed
Thu May 16 22:03:07 2024: BS 2 completed
Thu May 16 22:05:06 2024: BS 3 completed
Thu May 16 22:07:04 2024: BS 4 completed
Thu May 16 22:09:02 2024: BS 5 completed
Thu May 16 22:11:00 2024: BS 6 completed
Thu May 16 22:12:59 2024: BS 7 completed
Thu May 16 22:14:57 2024: BS 8 completed
Thu May 16 22:16:55 2024: BS 9 completed
Thu May 16 22:18:54 2024: BS 10 completed
Thu May 16 22:20:52 2024: BS 11 completed
Thu May 16 22:22:50 2024: BS 12 completed
Thu May 16 22:24:49 2024: BS 13 completed
Thu May 16 22:26:47 2024: BS 14 completed
Thu May 16 22:28:45 2024: BS 15 completed
Thu May 16 22:30:44 2024: BS 16 completed
Thu May 16 22:32:42 2024: BS 17 completed
Thu May 16 22:34:40 2024: BS 18 completed
Thu May 16 22:36:39 2024: BS 19 completed
Thu May 16 22:38:37 2024: BS 20 completed
Thu May 16 22:40:35 2024: BS 21 completed
Thu May 16 22:42:33 2024: BS 22 completed
Thu May 16 22:44:32 2024: BS 23 completed
Thu May 16 22:46:30 2024: BS 24 completed
Thu May 16 22:48:28 2024: BS 25 completed
Thu May 16 22:50:27 2024: BS 26 completed
Thu May 16 22:52:25 2024: BS 27 completed
Thu May 16 22:54:23 2024: BS 28 completed
Thu May 16 22:56:22 2024: BS 29 completed
Thu May 16 22:58:20 2024: BS 30 completed
Thu May 16 23:00:18 2024: BS 31 completed
Thu May 16 23:00:48 2024: Acquisition complete
