# Supplementary material for: Synthesis of Dithioester Derivatives by Base-Mediated Fragmentation of 1,3-Dithiolanes
Source: Org Lett. 2025 Apr 14;27(16):4135–9. doi: 10.1021/acs.orglett.5c00666 (PMC12038844; doi:10.1021/acs.orglett.5c00666)
Supplement: Supplementary file 3 — ol5c00666_si_003.zip [file ol5c00666_si_003.zip › 13C-NMR/12a_CARBON_01.fid/log]

Thu May  9 17:43:16 2024: Experiment started
Thu May  9 17:45:18 2024: BS 1 completed
Thu May  9 17:47:16 2024: BS 2 completed
Thu May  9 17:49:14 2024: BS 3 completed
Thu May  9 17:51:13 2024: BS 4 completed
Thu May  9 17:53:11 2024: BS 5 completed
Thu May  9 17:55:09 2024: BS 6 completed
Thu May  9 17:57:07 2024: BS 7 completed
Thu May  9 17:59:06 2024: BS 8 completed
Thu May  9 18:01:04 2024: BS 9 completed
Thu May  9 18:03:02 2024: BS 10 completed
Thu May  9 18:05:01 2024: BS 11 completed
Thu May  9 18:06:59 2024: BS 12 completed
Thu May  9 18:08:57 2024: BS 13 completed
Thu May  9 18:10:56 2024: BS 14 completed
Thu May  9 18:12:54 2024: BS 15 completed
Thu May  9 18:14:52 2024: BS 16 completed
Thu May  9 18:16:51 2024: BS 17 completed
Thu May  9 18:18:49 2024: BS 18 completed
Thu May  9 18:20:47 2024: BS 19 completed
Thu May  9 18:22:46 2024: BS 20 completed
Thu May  9 18:24:44 2024: BS 21 completed
Thu May  9 18:26:42 2024: BS 22 completed
Thu May  9 18:28:40 2024: BS 23 completed
Thu May  9 18:30:39 2024: BS 24 completed
Thu May  9 18:32:37 2024: Acquisition complete
