# Supplementary material for: Synthesis of Dithioester Derivatives by Base-Mediated Fragmentation of 1,3-Dithiolanes
Source: Org Lett. 2025 Apr 14;27(16):4135–9. doi: 10.1021/acs.orglett.5c00666 (PMC12038844; doi:10.1021/acs.orglett.5c00666)
Supplement: Supplementary file 3 — ol5c00666_si_003.zip [file ol5c00666_si_003.zip › 13C-NMR/13a_CARBON_01.fid/log]

Tue Apr 30 10:51:27 2024: Experiment started
Tue Apr 30 10:53:27 2024: BS 1 completed
Tue Apr 30 10:55:25 2024: BS 2 completed
Tue Apr 30 10:57:23 2024: BS 3 completed
Tue Apr 30 10:59:22 2024: BS 4 completed
Tue Apr 30 11:01:20 2024: BS 5 completed
Tue Apr 30 11:03:18 2024: BS 6 completed
Tue Apr 30 11:05:17 2024: BS 7 completed
Tue Apr 30 11:07:15 2024: BS 8 completed
Tue Apr 30 11:09:13 2024: BS 9 completed
Tue Apr 30 11:11:12 2024: BS 10 completed
Tue Apr 30 11:13:10 2024: BS 11 completed
Tue Apr 30 11:15:08 2024: BS 12 completed
Tue Apr 30 11:17:06 2024: BS 13 completed
Tue Apr 30 11:19:05 2024: BS 14 completed
Tue Apr 30 11:21:03 2024: BS 15 completed
Tue Apr 30 11:23:01 2024: BS 16 completed
Tue Apr 30 11:25:00 2024: BS 17 completed
Tue Apr 30 11:26:58 2024: BS 18 completed
Tue Apr 30 11:28:56 2024: BS 19 completed
Tue Apr 30 11:30:55 2024: BS 20 completed
Tue Apr 30 11:32:20 2024: Acquisition aborted
