# Supplementary material for: Synthesis of Dithioester Derivatives by Base-Mediated Fragmentation of 1,3-Dithiolanes
Source: Org Lett. 2025 Apr 14;27(16):4135–9. doi: 10.1021/acs.orglett.5c00666 (PMC12038844; doi:10.1021/acs.orglett.5c00666)
Supplement: Supplementary file 3 — ol5c00666_si_003.zip [file ol5c00666_si_003.zip › 13C-NMR/14a_CARBON_01.fid/log]

Thu May 30 12:05:43 2024: Experiment started
Thu May 30 12:07:43 2024: BS 1 completed
Thu May 30 12:09:41 2024: BS 2 completed
Thu May 30 12:11:40 2024: BS 3 completed
Thu May 30 12:13:38 2024: BS 4 completed
Thu May 30 12:15:36 2024: BS 5 completed
Thu May 30 12:17:35 2024: BS 6 completed
Thu May 30 12:19:33 2024: BS 7 completed
Thu May 30 12:21:31 2024: BS 8 completed
Thu May 30 12:23:30 2024: BS 9 completed
Thu May 30 12:25:28 2024: BS 10 completed
Thu May 30 12:27:26 2024: BS 11 completed
Thu May 30 12:29:24 2024: BS 12 completed
Thu May 30 12:31:23 2024: BS 13 completed
Thu May 30 12:33:21 2024: BS 14 completed
Thu May 30 12:35:19 2024: BS 15 completed
Thu May 30 12:37:18 2024: BS 16 completed
Thu May 30 12:39:16 2024: BS 17 completed
Thu May 30 12:41:14 2024: BS 18 completed
Thu May 30 12:43:13 2024: BS 19 completed
Thu May 30 12:45:11 2024: BS 20 completed
Thu May 30 12:47:09 2024: BS 21 completed
Thu May 30 12:49:08 2024: BS 22 completed
Thu May 30 12:51:06 2024: BS 23 completed
Thu May 30 12:53:04 2024: BS 24 completed
Thu May 30 12:55:03 2024: BS 25 completed
Thu May 30 12:57:01 2024: BS 26 completed
Thu May 30 12:58:59 2024: BS 27 completed
Thu May 30 13:00:57 2024: BS 28 completed
Thu May 30 13:02:56 2024: BS 29 completed
Thu May 30 13:04:54 2024: BS 30 completed
Thu May 30 13:06:52 2024: BS 31 completed
Thu May 30 13:07:22 2024: Acquisition complete
