# Supplementary material for: Synthesis of Dithioester Derivatives by Base-Mediated Fragmentation of 1,3-Dithiolanes
Source: Org Lett. 2025 Apr 14;27(16):4135–9. doi: 10.1021/acs.orglett.5c00666 (PMC12038844; doi:10.1021/acs.orglett.5c00666)
Supplement: Supplementary file 3 — ol5c00666_si_003.zip [file ol5c00666_si_003.zip › 13C-NMR/15a_CARBON_01.fid/log]

Wed Jan 31 14:33:39 2024: Experiment started
Wed Jan 31 14:35:41 2024: BS 1 completed
Wed Jan 31 14:37:39 2024: BS 2 completed
Wed Jan 31 14:39:37 2024: BS 3 completed
Wed Jan 31 14:41:36 2024: BS 4 completed
Wed Jan 31 14:43:34 2024: BS 5 completed
Wed Jan 31 14:45:32 2024: BS 6 completed
Wed Jan 31 14:47:31 2024: BS 7 completed
Wed Jan 31 14:49:29 2024: BS 8 completed
Wed Jan 31 14:51:27 2024: BS 9 completed
Wed Jan 31 14:53:26 2024: BS 10 completed
Wed Jan 31 14:55:24 2024: BS 11 completed
Wed Jan 31 14:57:22 2024: BS 12 completed
Wed Jan 31 14:59:21 2024: BS 13 completed
Wed Jan 31 15:01:19 2024: BS 14 completed
Wed Jan 31 15:03:17 2024: BS 15 completed
Wed Jan 31 15:04:31 2024: Acquisition complete
