# Supplementary material for: Synthesis of Dithioester Derivatives by Base-Mediated Fragmentation of 1,3-Dithiolanes
Source: Org Lett. 2025 Apr 14;27(16):4135–9. doi: 10.1021/acs.orglett.5c00666 (PMC12038844; doi:10.1021/acs.orglett.5c00666)
Supplement: Supplementary file 3 — ol5c00666_si_003.zip [file ol5c00666_si_003.zip › 13C-NMR/16a_CARBON_01.fid/log]

Fri May  3 16:45:32 2024: Experiment started
Fri May  3 16:47:32 2024: BS 1 completed
Fri May  3 16:49:30 2024: BS 2 completed
Fri May  3 16:51:29 2024: BS 3 completed
Fri May  3 16:53:27 2024: BS 4 completed
Fri May  3 16:55:25 2024: BS 5 completed
Fri May  3 16:57:24 2024: BS 6 completed
Fri May  3 16:59:22 2024: BS 7 completed
Fri May  3 17:01:20 2024: BS 8 completed
Fri May  3 17:03:19 2024: BS 9 completed
Fri May  3 17:05:17 2024: BS 10 completed
Fri May  3 17:07:15 2024: BS 11 completed
Fri May  3 17:09:14 2024: BS 12 completed
Fri May  3 17:11:12 2024: BS 13 completed
Fri May  3 17:13:10 2024: BS 14 completed
Fri May  3 17:15:08 2024: BS 15 completed
Fri May  3 17:17:07 2024: BS 16 completed
Fri May  3 17:19:05 2024: BS 17 completed
Fri May  3 17:21:03 2024: BS 18 completed
Fri May  3 17:23:02 2024: BS 19 completed
Fri May  3 17:25:00 2024: BS 20 completed
Fri May  3 17:26:58 2024: BS 21 completed
Fri May  3 17:28:57 2024: BS 22 completed
Fri May  3 17:30:55 2024: BS 23 completed
Fri May  3 17:32:53 2024: BS 24 completed
Fri May  3 17:34:52 2024: BS 25 completed
Fri May  3 17:36:50 2024: BS 26 completed
Fri May  3 17:38:48 2024: BS 27 completed
Fri May  3 17:40:46 2024: BS 28 completed
Fri May  3 17:42:45 2024: BS 29 completed
Fri May  3 17:44:43 2024: BS 30 completed
Fri May  3 17:46:41 2024: BS 31 completed
Fri May  3 17:47:11 2024: Acquisition complete
