# Supplementary material for: Synthesis of Dithioester Derivatives by Base-Mediated Fragmentation of 1,3-Dithiolanes
Source: Org Lett. 2025 Apr 14;27(16):4135–9. doi: 10.1021/acs.orglett.5c00666 (PMC12038844; doi:10.1021/acs.orglett.5c00666)
Supplement: Supplementary file 3 — ol5c00666_si_003.zip [file ol5c00666_si_003.zip › 13C-NMR/17a_CARBON_01.fid/log]

Sat Aug 10 16:48:01 2024: Experiment started
Sat Aug 10 16:50:00 2024: BS 1 completed
Sat Aug 10 16:51:59 2024: BS 2 completed
Sat Aug 10 16:53:57 2024: BS 3 completed
Sat Aug 10 16:55:55 2024: BS 4 completed
Sat Aug 10 16:57:53 2024: BS 5 completed
Sat Aug 10 16:59:52 2024: BS 6 completed
Sat Aug 10 17:01:50 2024: BS 7 completed
Sat Aug 10 17:03:48 2024: BS 8 completed
Sat Aug 10 17:05:47 2024: BS 9 completed
Sat Aug 10 17:07:45 2024: BS 10 completed
Sat Aug 10 17:09:43 2024: BS 11 completed
Sat Aug 10 17:11:42 2024: BS 12 completed
Sat Aug 10 17:13:40 2024: BS 13 completed
Sat Aug 10 17:15:38 2024: BS 14 completed
Sat Aug 10 17:17:37 2024: BS 15 completed
Sat Aug 10 17:18:51 2024: Acquisition complete
