# Supplementary material for: Synthesis of Dithioester Derivatives by Base-Mediated Fragmentation of 1,3-Dithiolanes
Source: Org Lett. 2025 Apr 14;27(16):4135–9. doi: 10.1021/acs.orglett.5c00666 (PMC12038844; doi:10.1021/acs.orglett.5c00666)
Supplement: Supplementary file 3 — ol5c00666_si_003.zip [file ol5c00666_si_003.zip › 13C-NMR/18a_CARBON_01.fid/log]

Tue Aug 13 10:28:23 2024: Experiment started
Tue Aug 13 10:30:23 2024: BS 1 completed
Tue Aug 13 10:32:21 2024: BS 2 completed
Tue Aug 13 10:34:20 2024: BS 3 completed
Tue Aug 13 10:36:18 2024: BS 4 completed
Tue Aug 13 10:38:16 2024: BS 5 completed
Tue Aug 13 10:40:15 2024: BS 6 completed
Tue Aug 13 10:42:13 2024: BS 7 completed
Tue Aug 13 10:44:11 2024: BS 8 completed
Tue Aug 13 10:44:43 2024: Acquisition aborted
