# Supplementary material for: Synthesis of Dithioester Derivatives by Base-Mediated Fragmentation of 1,3-Dithiolanes
Source: Org Lett. 2025 Apr 14;27(16):4135–9. doi: 10.1021/acs.orglett.5c00666 (PMC12038844; doi:10.1021/acs.orglett.5c00666)
Supplement: Supplementary file 3 — ol5c00666_si_003.zip [file ol5c00666_si_003.zip › 13C-NMR/19aR_CARBON_01.fid/log]

Mon Jan 27 16:14:23 2025: Experiment started
Mon Jan 27 16:16:25 2025: BS 1 completed
Mon Jan 27 16:18:23 2025: BS 2 completed
Mon Jan 27 16:20:22 2025: BS 3 completed
Mon Jan 27 16:22:20 2025: BS 4 completed
Mon Jan 27 16:24:18 2025: BS 5 completed
Mon Jan 27 16:26:16 2025: BS 6 completed
Mon Jan 27 16:28:15 2025: BS 7 completed
Mon Jan 27 16:30:13 2025: BS 8 completed
Mon Jan 27 16:32:11 2025: BS 9 completed
Mon Jan 27 16:34:10 2025: BS 10 completed
Mon Jan 27 16:36:08 2025: BS 11 completed
Mon Jan 27 16:38:06 2025: BS 12 completed
Mon Jan 27 16:40:05 2025: BS 13 completed
Mon Jan 27 16:42:03 2025: BS 14 completed
Mon Jan 27 16:44:01 2025: BS 15 completed
Mon Jan 27 16:46:00 2025: BS 16 completed
Mon Jan 27 16:47:58 2025: BS 17 completed
Mon Jan 27 16:49:56 2025: BS 18 completed
Mon Jan 27 16:51:55 2025: BS 19 completed
Mon Jan 27 16:53:53 2025: BS 20 completed
Mon Jan 27 16:55:51 2025: BS 21 completed
Mon Jan 27 16:57:49 2025: BS 22 completed
Mon Jan 27 16:59:48 2025: BS 23 completed
Mon Jan 27 17:01:46 2025: BS 24 completed
Mon Jan 27 17:03:44 2025: Acquisition complete
