# Supplementary material for: Synthesis of Dithioester Derivatives by Base-Mediated Fragmentation of 1,3-Dithiolanes
Source: Org Lett. 2025 Apr 14;27(16):4135–9. doi: 10.1021/acs.orglett.5c00666 (PMC12038844; doi:10.1021/acs.orglett.5c00666)
Supplement: Supplementary file 3 — ol5c00666_si_003.zip [file ol5c00666_si_003.zip › 13C-NMR/19a_CARBON_01.fid/log]

Mon Mar 25 11:39:30 2024: Experiment started
Mon Mar 25 11:41:32 2024: BS 1 completed
Mon Mar 25 11:43:30 2024: BS 2 completed
Mon Mar 25 11:45:29 2024: BS 3 completed
Mon Mar 25 11:47:27 2024: BS 4 completed
Mon Mar 25 11:49:25 2024: BS 5 completed
Mon Mar 25 11:51:24 2024: BS 6 completed
Mon Mar 25 11:53:22 2024: BS 7 completed
Mon Mar 25 11:55:20 2024: BS 8 completed
Mon Mar 25 11:57:19 2024: BS 9 completed
Mon Mar 25 11:59:17 2024: BS 10 completed
Mon Mar 25 12:01:15 2024: BS 11 completed
Mon Mar 25 12:03:14 2024: BS 12 completed
Mon Mar 25 12:04:03 2024: Acquisition aborted
