# Supplementary material for: Synthesis of Dithioester Derivatives by Base-Mediated Fragmentation of 1,3-Dithiolanes
Source: Org Lett. 2025 Apr 14;27(16):4135–9. doi: 10.1021/acs.orglett.5c00666 (PMC12038844; doi:10.1021/acs.orglett.5c00666)
Supplement: Supplementary file 3 — ol5c00666_si_003.zip [file ol5c00666_si_003.zip › 13C-NMR/20a_CARBON_01.fid/log]

Mon Aug 12 12:41:52 2024: Experiment started
Mon Aug 12 12:43:51 2024: BS 1 completed
Mon Aug 12 12:45:49 2024: BS 2 completed
Mon Aug 12 12:47:48 2024: BS 3 completed
Mon Aug 12 12:49:46 2024: BS 4 completed
Mon Aug 12 12:51:44 2024: BS 5 completed
Mon Aug 12 12:53:43 2024: BS 6 completed
Mon Aug 12 12:55:41 2024: BS 7 completed
Mon Aug 12 12:57:39 2024: BS 8 completed
Mon Aug 12 12:59:38 2024: BS 9 completed
Mon Aug 12 13:01:36 2024: BS 10 completed
Mon Aug 12 13:03:34 2024: BS 11 completed
Mon Aug 12 13:05:33 2024: BS 12 completed
Mon Aug 12 13:07:31 2024: BS 13 completed
Mon Aug 12 13:09:29 2024: BS 14 completed
Mon Aug 12 13:11:28 2024: BS 15 completed
Mon Aug 12 13:13:26 2024: BS 16 completed
Mon Aug 12 13:15:24 2024: BS 17 completed
Mon Aug 12 13:17:22 2024: BS 18 completed
Mon Aug 12 13:19:21 2024: BS 19 completed
Mon Aug 12 13:21:19 2024: BS 20 completed
Mon Aug 12 13:23:17 2024: BS 21 completed
Mon Aug 12 13:25:16 2024: BS 22 completed
Mon Aug 12 13:27:14 2024: BS 23 completed
Mon Aug 12 13:29:12 2024: BS 24 completed
Mon Aug 12 13:31:11 2024: BS 25 completed
Mon Aug 12 13:33:09 2024: BS 26 completed
Mon Aug 12 13:35:07 2024: BS 27 completed
Mon Aug 12 13:37:06 2024: BS 28 completed
Mon Aug 12 13:39:04 2024: BS 29 completed
Mon Aug 12 13:41:02 2024: BS 30 completed
Mon Aug 12 13:43:01 2024: BS 31 completed
Mon Aug 12 13:43:30 2024: Acquisition complete
