# Supplementary material for: Synthesis of Dithioester Derivatives by Base-Mediated Fragmentation of 1,3-Dithiolanes
Source: Org Lett. 2025 Apr 14;27(16):4135–9. doi: 10.1021/acs.orglett.5c00666 (PMC12038844; doi:10.1021/acs.orglett.5c00666)
Supplement: Supplementary file 3 — ol5c00666_si_003.zip [file ol5c00666_si_003.zip › 13C-NMR/21a_CARBON_01.fid/log]

Wed Jan 31 04:00:05 2024: Experiment started
Wed Jan 31 04:02:05 2024: BS 1 completed
Wed Jan 31 04:04:03 2024: BS 2 completed
Wed Jan 31 04:06:01 2024: BS 3 completed
Wed Jan 31 04:08:00 2024: BS 4 completed
Wed Jan 31 04:09:58 2024: BS 5 completed
Wed Jan 31 04:11:56 2024: BS 6 completed
Wed Jan 31 04:13:55 2024: BS 7 completed
Wed Jan 31 04:15:53 2024: BS 8 completed
Wed Jan 31 04:17:51 2024: BS 9 completed
Wed Jan 31 04:19:50 2024: BS 10 completed
Wed Jan 31 04:21:48 2024: BS 11 completed
Wed Jan 31 04:23:46 2024: BS 12 completed
Wed Jan 31 04:25:44 2024: BS 13 completed
Wed Jan 31 04:27:43 2024: BS 14 completed
Wed Jan 31 04:29:41 2024: BS 15 completed
Wed Jan 31 04:31:39 2024: BS 16 completed
Wed Jan 31 04:33:38 2024: BS 17 completed
Wed Jan 31 04:35:36 2024: BS 18 completed
Wed Jan 31 04:37:34 2024: BS 19 completed
Wed Jan 31 04:39:33 2024: BS 20 completed
Wed Jan 31 04:41:31 2024: BS 21 completed
Wed Jan 31 04:43:29 2024: BS 22 completed
Wed Jan 31 04:45:28 2024: BS 23 completed
Wed Jan 31 04:47:26 2024: BS 24 completed
Wed Jan 31 04:49:24 2024: BS 25 completed
Wed Jan 31 04:51:23 2024: BS 26 completed
Wed Jan 31 04:53:21 2024: BS 27 completed
Wed Jan 31 04:55:19 2024: BS 28 completed
Wed Jan 31 04:57:17 2024: BS 29 completed
Wed Jan 31 04:59:16 2024: BS 30 completed
Wed Jan 31 05:01:14 2024: BS 31 completed
Wed Jan 31 05:01:44 2024: Acquisition complete
