# Supplementary material for: Synthesis of Dithioester Derivatives by Base-Mediated Fragmentation of 1,3-Dithiolanes
Source: Org Lett. 2025 Apr 14;27(16):4135–9. doi: 10.1021/acs.orglett.5c00666 (PMC12038844; doi:10.1021/acs.orglett.5c00666)
Supplement: Supplementary file 3 — ol5c00666_si_003.zip [file ol5c00666_si_003.zip › 13C-NMR/22a_CARBON_01.fid/log]

Wed Aug 14 14:05:18 2024: Experiment started
Wed Aug 14 14:07:20 2024: BS 1 completed
Wed Aug 14 14:09:18 2024: BS 2 completed
Wed Aug 14 14:11:16 2024: BS 3 completed
Wed Aug 14 14:13:15 2024: BS 4 completed
Wed Aug 14 14:15:13 2024: BS 5 completed
Wed Aug 14 14:17:11 2024: BS 6 completed
Wed Aug 14 14:19:10 2024: BS 7 completed
Wed Aug 14 14:21:08 2024: BS 8 completed
Wed Aug 14 14:23:06 2024: BS 9 completed
Wed Aug 14 14:25:05 2024: BS 10 completed
Wed Aug 14 14:27:03 2024: BS 11 completed
Wed Aug 14 14:29:01 2024: BS 12 completed
Wed Aug 14 14:31:00 2024: BS 13 completed
Wed Aug 14 14:32:58 2024: BS 14 completed
Wed Aug 14 14:34:56 2024: BS 15 completed
Wed Aug 14 14:36:10 2024: Acquisition complete
