# Supplementary material for: Synthesis of Dithioester Derivatives by Base-Mediated Fragmentation of 1,3-Dithiolanes
Source: Org Lett. 2025 Apr 14;27(16):4135–9. doi: 10.1021/acs.orglett.5c00666 (PMC12038844; doi:10.1021/acs.orglett.5c00666)
Supplement: Supplementary file 3 — ol5c00666_si_003.zip [file ol5c00666_si_003.zip › 13C-NMR/23a_CARBON_01.fid/log]

Thu Aug 15 12:12:52 2024: Experiment started
Thu Aug 15 12:14:52 2024: BS 1 completed
Thu Aug 15 12:16:50 2024: BS 2 completed
Thu Aug 15 12:18:49 2024: BS 3 completed
Thu Aug 15 12:20:47 2024: BS 4 completed
Thu Aug 15 12:22:45 2024: BS 5 completed
Thu Aug 15 12:24:44 2024: BS 6 completed
Thu Aug 15 12:26:42 2024: BS 7 completed
Thu Aug 15 12:28:40 2024: Acquisition complete
