# Supplementary material for: Synthesis of Dithioester Derivatives by Base-Mediated Fragmentation of 1,3-Dithiolanes
Source: Org Lett. 2025 Apr 14;27(16):4135–9. doi: 10.1021/acs.orglett.5c00666 (PMC12038844; doi:10.1021/acs.orglett.5c00666)
Supplement: Supplementary file 3 — ol5c00666_si_003.zip [file ol5c00666_si_003.zip › 13C-NMR/24aR_CARBON_01.fid/log]

Tue Feb 11 14:22:22 2025: Experiment started
Tue Feb 11 14:24:22 2025: BS 1 completed
Tue Feb 11 14:26:20 2025: BS 2 completed
Tue Feb 11 14:28:18 2025: BS 3 completed
Tue Feb 11 14:30:17 2025: BS 4 completed
Tue Feb 11 14:32:15 2025: BS 5 completed
Tue Feb 11 14:34:13 2025: BS 6 completed
Tue Feb 11 14:36:12 2025: BS 7 completed
Tue Feb 11 14:38:10 2025: BS 8 completed
Tue Feb 11 14:40:08 2025: BS 9 completed
Tue Feb 11 14:42:06 2025: BS 10 completed
Tue Feb 11 14:44:05 2025: BS 11 completed
Tue Feb 11 14:46:03 2025: BS 12 completed
Tue Feb 11 14:48:01 2025: BS 13 completed
Tue Feb 11 14:50:00 2025: BS 14 completed
Tue Feb 11 14:51:58 2025: BS 15 completed
Tue Feb 11 14:53:12 2025: Acquisition complete
