# Supplementary material for: Synthesis of Dithioester Derivatives by Base-Mediated Fragmentation of 1,3-Dithiolanes
Source: Org Lett. 2025 Apr 14;27(16):4135–9. doi: 10.1021/acs.orglett.5c00666 (PMC12038844; doi:10.1021/acs.orglett.5c00666)
Supplement: Supplementary file 3 — ol5c00666_si_003.zip [file ol5c00666_si_003.zip › 13C-NMR/24a_CARBON_01.fid/log]

Tue Aug 13 16:30:58 2024: Experiment started
Tue Aug 13 16:33:00 2024: BS 1 completed
Tue Aug 13 16:34:58 2024: BS 2 completed
Tue Aug 13 16:36:56 2024: BS 3 completed
Tue Aug 13 16:38:55 2024: BS 4 completed
Tue Aug 13 16:40:53 2024: BS 5 completed
Tue Aug 13 16:42:51 2024: BS 6 completed
Tue Aug 13 16:44:49 2024: BS 7 completed
Tue Aug 13 16:46:48 2024: BS 8 completed
Tue Aug 13 16:48:46 2024: BS 9 completed
Tue Aug 13 16:50:44 2024: BS 10 completed
Tue Aug 13 16:52:43 2024: BS 11 completed
Tue Aug 13 16:54:41 2024: BS 12 completed
Tue Aug 13 16:56:39 2024: BS 13 completed
Tue Aug 13 16:58:38 2024: BS 14 completed
Tue Aug 13 17:00:36 2024: BS 15 completed
Tue Aug 13 17:01:50 2024: Acquisition complete
