# Supplementary material for: Synthesis of Dithioester Derivatives by Base-Mediated Fragmentation of 1,3-Dithiolanes
Source: Org Lett. 2025 Apr 14;27(16):4135–9. doi: 10.1021/acs.orglett.5c00666 (PMC12038844; doi:10.1021/acs.orglett.5c00666)
Supplement: Supplementary file 3 — ol5c00666_si_003.zip [file ol5c00666_si_003.zip › 13C-NMR/25a_CARBON_01.fid/log]

Tue Aug 13 14:58:33 2024: Experiment started
Tue Aug 13 15:00:33 2024: BS 1 completed
Tue Aug 13 15:02:31 2024: BS 2 completed
Tue Aug 13 15:04:29 2024: BS 3 completed
Tue Aug 13 15:06:28 2024: BS 4 completed
Tue Aug 13 15:08:26 2024: BS 5 completed
Tue Aug 13 15:10:24 2024: BS 6 completed
Tue Aug 13 15:12:23 2024: BS 7 completed
Tue Aug 13 15:14:21 2024: BS 8 completed
Tue Aug 13 15:16:19 2024: BS 9 completed
Tue Aug 13 15:18:18 2024: BS 10 completed
Tue Aug 13 15:20:16 2024: BS 11 completed
Tue Aug 13 15:22:14 2024: BS 12 completed
Tue Aug 13 15:24:13 2024: BS 13 completed
Tue Aug 13 15:26:11 2024: BS 14 completed
Tue Aug 13 15:26:26 2024: Acquisition aborted
