# Supplementary material for: Synthesis of Dithioester Derivatives by Base-Mediated Fragmentation of 1,3-Dithiolanes
Source: Org Lett. 2025 Apr 14;27(16):4135–9. doi: 10.1021/acs.orglett.5c00666 (PMC12038844; doi:10.1021/acs.orglett.5c00666)
Supplement: Supplementary file 3 — ol5c00666_si_003.zip [file ol5c00666_si_003.zip › 13C-NMR/26aR_CARBON_01.fid/log]

Mon Feb 10 16:40:31 2025: Experiment started
Mon Feb 10 16:42:31 2025: BS 1 completed
Mon Feb 10 16:44:29 2025: BS 2 completed
Mon Feb 10 16:46:27 2025: BS 3 completed
Mon Feb 10 16:48:26 2025: BS 4 completed
Mon Feb 10 16:50:24 2025: BS 5 completed
Mon Feb 10 16:52:22 2025: BS 6 completed
Mon Feb 10 16:54:21 2025: BS 7 completed
Mon Feb 10 16:56:19 2025: BS 8 completed
Mon Feb 10 16:58:17 2025: BS 9 completed
Mon Feb 10 17:00:16 2025: BS 10 completed
Mon Feb 10 17:02:14 2025: BS 11 completed
Mon Feb 10 17:04:12 2025: BS 12 completed
Mon Feb 10 17:06:11 2025: BS 13 completed
Mon Feb 10 17:08:09 2025: BS 14 completed
Mon Feb 10 17:10:07 2025: BS 15 completed
Mon Feb 10 17:11:21 2025: Acquisition complete
