# Supplementary material for: Synthesis of Dithioester Derivatives by Base-Mediated Fragmentation of 1,3-Dithiolanes
Source: Org Lett. 2025 Apr 14;27(16):4135–9. doi: 10.1021/acs.orglett.5c00666 (PMC12038844; doi:10.1021/acs.orglett.5c00666)
Supplement: Supplementary file 3 — ol5c00666_si_003.zip [file ol5c00666_si_003.zip › 13C-NMR/26a_CARBON_01.fid/log]

Tue Jul  2 14:35:51 2024: Experiment started
Tue Jul  2 14:37:51 2024: BS 1 completed
Tue Jul  2 14:39:49 2024: BS 2 completed
Tue Jul  2 14:41:47 2024: BS 3 completed
Tue Jul  2 14:43:46 2024: BS 4 completed
Tue Jul  2 14:45:44 2024: BS 5 completed
Tue Jul  2 14:47:42 2024: BS 6 completed
Tue Jul  2 14:49:40 2024: BS 7 completed
Tue Jul  2 14:51:39 2024: BS 8 completed
Tue Jul  2 14:53:37 2024: BS 9 completed
Tue Jul  2 14:55:35 2024: BS 10 completed
Tue Jul  2 14:57:34 2024: BS 11 completed
Tue Jul  2 14:59:32 2024: BS 12 completed
Tue Jul  2 15:01:30 2024: BS 13 completed
Tue Jul  2 15:03:29 2024: BS 14 completed
Tue Jul  2 15:05:27 2024: BS 15 completed
Tue Jul  2 15:07:25 2024: BS 16 completed
Tue Jul  2 15:09:24 2024: BS 17 completed
Tue Jul  2 15:11:22 2024: BS 18 completed
Tue Jul  2 15:13:20 2024: BS 19 completed
Tue Jul  2 15:15:19 2024: BS 20 completed
Tue Jul  2 15:17:17 2024: BS 21 completed
Tue Jul  2 15:19:15 2024: BS 22 completed
Tue Jul  2 15:21:13 2024: BS 23 completed
Tue Jul  2 15:23:12 2024: BS 24 completed
Tue Jul  2 15:25:10 2024: BS 25 completed
Tue Jul  2 15:27:08 2024: BS 26 completed
Tue Jul  2 15:29:07 2024: BS 27 completed
Tue Jul  2 15:31:05 2024: BS 28 completed
Tue Jul  2 15:33:03 2024: BS 29 completed
Tue Jul  2 15:35:02 2024: BS 30 completed
Tue Jul  2 15:37:00 2024: BS 31 completed
Tue Jul  2 15:37:30 2024: Acquisition complete
