# Supplementary material for: Synthesis of Dithioester Derivatives by Base-Mediated Fragmentation of 1,3-Dithiolanes
Source: Org Lett. 2025 Apr 14;27(16):4135–9. doi: 10.1021/acs.orglett.5c00666 (PMC12038844; doi:10.1021/acs.orglett.5c00666)
Supplement: Supplementary file 3 — ol5c00666_si_003.zip [file ol5c00666_si_003.zip › 13C-NMR/27a_CARBON_01.fid/log]

Fri May  3 17:48:29 2024: Experiment started
Fri May  3 17:50:30 2024: BS 1 completed
Fri May  3 17:52:29 2024: BS 2 completed
Fri May  3 17:54:27 2024: BS 3 completed
Fri May  3 17:56:25 2024: BS 4 completed
Fri May  3 17:58:24 2024: BS 5 completed
Fri May  3 18:00:22 2024: BS 6 completed
Fri May  3 18:02:20 2024: BS 7 completed
Fri May  3 18:04:19 2024: BS 8 completed
Fri May  3 18:06:17 2024: BS 9 completed
Fri May  3 18:08:15 2024: BS 10 completed
Fri May  3 18:10:13 2024: BS 11 completed
Fri May  3 18:12:12 2024: BS 12 completed
Fri May  3 18:14:10 2024: BS 13 completed
Fri May  3 18:16:08 2024: BS 14 completed
Fri May  3 18:18:07 2024: BS 15 completed
Fri May  3 18:20:05 2024: BS 16 completed
Fri May  3 18:22:03 2024: BS 17 completed
Fri May  3 18:24:02 2024: BS 18 completed
Fri May  3 18:26:00 2024: BS 19 completed
Fri May  3 18:27:58 2024: BS 20 completed
Fri May  3 18:29:57 2024: BS 21 completed
Fri May  3 18:31:55 2024: BS 22 completed
Fri May  3 18:33:53 2024: BS 23 completed
Fri May  3 18:35:52 2024: BS 24 completed
Fri May  3 18:37:50 2024: Acquisition complete
