# Supplementary material for: Synthesis of Dithioester Derivatives by Base-Mediated Fragmentation of 1,3-Dithiolanes
Source: Org Lett. 2025 Apr 14;27(16):4135–9. doi: 10.1021/acs.orglett.5c00666 (PMC12038844; doi:10.1021/acs.orglett.5c00666)
Supplement: Supplementary file 3 — ol5c00666_si_003.zip [file ol5c00666_si_003.zip › 13C-NMR/28a_CARBON_01.fid/log]

Fri Nov 15 17:55:50 2024: Experiment started
Fri Nov 15 17:57:50 2024: BS 1 completed
Fri Nov 15 17:59:48 2024: BS 2 completed
Fri Nov 15 18:01:47 2024: BS 3 completed
Fri Nov 15 18:03:45 2024: BS 4 completed
Fri Nov 15 18:05:43 2024: BS 5 completed
Fri Nov 15 18:07:42 2024: BS 6 completed
Fri Nov 15 18:09:40 2024: BS 7 completed
Fri Nov 15 18:11:38 2024: BS 8 completed
Fri Nov 15 18:13:37 2024: BS 9 completed
Fri Nov 15 18:15:35 2024: BS 10 completed
Fri Nov 15 18:17:33 2024: BS 11 completed
Fri Nov 15 18:19:32 2024: BS 12 completed
Fri Nov 15 18:21:30 2024: BS 13 completed
Fri Nov 15 18:23:28 2024: BS 14 completed
Fri Nov 15 18:25:26 2024: BS 15 completed
Fri Nov 15 18:26:41 2024: Acquisition complete
