# Supplementary material for: Synthesis of Dithioester Derivatives by Base-Mediated Fragmentation of 1,3-Dithiolanes
Source: Org Lett. 2025 Apr 14;27(16):4135–9. doi: 10.1021/acs.orglett.5c00666 (PMC12038844; doi:10.1021/acs.orglett.5c00666)
Supplement: Supplementary file 3 — ol5c00666_si_003.zip [file ol5c00666_si_003.zip › 13C-NMR/29a_CARBON_01.fid/log]

Tue Nov 12 12:35:31 2024: Experiment started
Tue Nov 12 12:37:31 2024: BS 1 completed
Tue Nov 12 12:39:29 2024: BS 2 completed
Tue Nov 12 12:41:28 2024: BS 3 completed
Tue Nov 12 12:43:26 2024: BS 4 completed
Tue Nov 12 12:45:24 2024: BS 5 completed
Tue Nov 12 12:47:22 2024: BS 6 completed
Tue Nov 12 12:49:21 2024: BS 7 completed
Tue Nov 12 12:51:19 2024: BS 8 completed
Tue Nov 12 12:53:17 2024: BS 9 completed
Tue Nov 12 12:55:16 2024: BS 10 completed
Tue Nov 12 12:57:14 2024: BS 11 completed
Tue Nov 12 12:59:12 2024: BS 12 completed
Tue Nov 12 13:01:11 2024: BS 13 completed
Tue Nov 12 13:03:09 2024: BS 14 completed
Tue Nov 12 13:05:07 2024: BS 15 completed
Tue Nov 12 13:06:21 2024: Acquisition complete
