# Supplementary material for: Synthesis of Dithioester Derivatives by Base-Mediated Fragmentation of 1,3-Dithiolanes
Source: Org Lett. 2025 Apr 14;27(16):4135–9. doi: 10.1021/acs.orglett.5c00666 (PMC12038844; doi:10.1021/acs.orglett.5c00666)
Supplement: Supplementary file 3 — ol5c00666_si_003.zip [file ol5c00666_si_003.zip › 13C-NMR/2a_CARBON_01.fid/log]

Mon Sep 18 16:08:07 2023: Experiment started
Mon Sep 18 16:10:06 2023: BS 1 completed
Mon Sep 18 16:12:05 2023: BS 2 completed
Mon Sep 18 16:14:03 2023: BS 3 completed
Mon Sep 18 16:16:01 2023: BS 4 completed
Mon Sep 18 16:18:00 2023: BS 5 completed
Mon Sep 18 16:19:58 2023: BS 6 completed
Mon Sep 18 16:21:56 2023: BS 7 completed
Mon Sep 18 16:23:55 2023: BS 8 completed
Mon Sep 18 16:25:53 2023: BS 9 completed
Mon Sep 18 16:27:51 2023: BS 10 completed
Mon Sep 18 16:29:50 2023: BS 11 completed
Mon Sep 18 16:31:48 2023: BS 12 completed
Mon Sep 18 16:33:46 2023: BS 13 completed
Mon Sep 18 16:35:45 2023: BS 14 completed
Mon Sep 18 16:37:43 2023: BS 15 completed
Mon Sep 18 16:39:41 2023: BS 16 completed
Mon Sep 18 16:41:39 2023: BS 17 completed
Mon Sep 18 16:43:11 2023: Acquisition aborted
