# Supplementary material for: Synthesis of Dithioester Derivatives by Base-Mediated Fragmentation of 1,3-Dithiolanes
Source: Org Lett. 2025 Apr 14;27(16):4135–9. doi: 10.1021/acs.orglett.5c00666 (PMC12038844; doi:10.1021/acs.orglett.5c00666)
Supplement: Supplementary file 3 — ol5c00666_si_003.zip [file ol5c00666_si_003.zip › 13C-NMR/2b_CARBON_01.fid/log]

Fri Oct  4 00:07:24 2024: Experiment started
Fri Oct  4 00:09:26 2024: BS 1 completed
Fri Oct  4 00:11:24 2024: BS 2 completed
Fri Oct  4 00:13:23 2024: BS 3 completed
Fri Oct  4 00:15:21 2024: BS 4 completed
Fri Oct  4 00:17:19 2024: BS 5 completed
Fri Oct  4 00:19:18 2024: BS 6 completed
Fri Oct  4 00:21:16 2024: BS 7 completed
Fri Oct  4 00:23:14 2024: BS 8 completed
Fri Oct  4 00:25:13 2024: BS 9 completed
Fri Oct  4 00:27:11 2024: BS 10 completed
Fri Oct  4 00:29:09 2024: BS 11 completed
Fri Oct  4 00:31:07 2024: BS 12 completed
Fri Oct  4 00:33:06 2024: BS 13 completed
Fri Oct  4 00:35:04 2024: BS 14 completed
Fri Oct  4 00:37:02 2024: BS 15 completed
Fri Oct  4 00:39:01 2024: BS 16 completed
Fri Oct  4 00:40:59 2024: BS 17 completed
Fri Oct  4 00:42:57 2024: BS 18 completed
Fri Oct  4 00:44:56 2024: BS 19 completed
Fri Oct  4 00:46:54 2024: BS 20 completed
Fri Oct  4 00:48:52 2024: BS 21 completed
Fri Oct  4 00:50:51 2024: BS 22 completed
Fri Oct  4 00:52:49 2024: BS 23 completed
Fri Oct  4 00:54:47 2024: BS 24 completed
Fri Oct  4 00:56:46 2024: BS 25 completed
Fri Oct  4 00:58:44 2024: BS 26 completed
Fri Oct  4 01:00:42 2024: BS 27 completed
Fri Oct  4 01:02:40 2024: BS 28 completed
Fri Oct  4 01:04:39 2024: BS 29 completed
Fri Oct  4 01:06:37 2024: BS 30 completed
Fri Oct  4 01:08:35 2024: BS 31 completed
Fri Oct  4 01:09:05 2024: Acquisition complete
