# Supplementary material for: Synthesis of Dithioester Derivatives by Base-Mediated Fragmentation of 1,3-Dithiolanes
Source: Org Lett. 2025 Apr 14;27(16):4135–9. doi: 10.1021/acs.orglett.5c00666 (PMC12038844; doi:10.1021/acs.orglett.5c00666)
Supplement: Supplementary file 3 — ol5c00666_si_003.zip [file ol5c00666_si_003.zip › 13C-NMR/2cR_CARBON_01.fid/log]

Mon Jan 27 21:33:26 2025: Experiment started
Mon Jan 27 21:35:27 2025: BS 1 completed
Mon Jan 27 21:37:26 2025: BS 2 completed
Mon Jan 27 21:39:24 2025: BS 3 completed
Mon Jan 27 21:41:22 2025: BS 4 completed
Mon Jan 27 21:43:21 2025: BS 5 completed
Mon Jan 27 21:45:19 2025: BS 6 completed
Mon Jan 27 21:47:17 2025: BS 7 completed
Mon Jan 27 21:49:16 2025: BS 8 completed
Mon Jan 27 21:51:14 2025: BS 9 completed
Mon Jan 27 21:53:12 2025: BS 10 completed
Mon Jan 27 21:55:10 2025: BS 11 completed
Mon Jan 27 21:57:09 2025: BS 12 completed
Mon Jan 27 21:59:07 2025: BS 13 completed
Mon Jan 27 22:01:05 2025: BS 14 completed
Mon Jan 27 22:03:04 2025: BS 15 completed
Mon Jan 27 22:05:02 2025: BS 16 completed
Mon Jan 27 22:07:00 2025: BS 17 completed
Mon Jan 27 22:08:59 2025: BS 18 completed
Mon Jan 27 22:10:57 2025: BS 19 completed
Mon Jan 27 22:12:55 2025: BS 20 completed
Mon Jan 27 22:14:54 2025: BS 21 completed
Mon Jan 27 22:16:52 2025: BS 22 completed
Mon Jan 27 22:18:50 2025: BS 23 completed
Mon Jan 27 22:20:49 2025: BS 24 completed
Mon Jan 27 22:22:47 2025: Acquisition complete
