# Supplementary material for: Synthesis of Dithioester Derivatives by Base-Mediated Fragmentation of 1,3-Dithiolanes
Source: Org Lett. 2025 Apr 14;27(16):4135–9. doi: 10.1021/acs.orglett.5c00666 (PMC12038844; doi:10.1021/acs.orglett.5c00666)
Supplement: Supplementary file 3 — ol5c00666_si_003.zip [file ol5c00666_si_003.zip › 13C-NMR/2c_CARBON_01.fid/log]

Fri Oct  4 13:39:39 2024: Experiment started
Fri Oct  4 13:41:41 2024: BS 1 completed
Fri Oct  4 13:43:39 2024: BS 2 completed
Fri Oct  4 13:45:37 2024: BS 3 completed
Fri Oct  4 13:47:36 2024: BS 4 completed
Fri Oct  4 13:49:34 2024: BS 5 completed
Fri Oct  4 13:51:32 2024: BS 6 completed
Fri Oct  4 13:53:31 2024: BS 7 completed
Fri Oct  4 13:55:29 2024: BS 8 completed
Fri Oct  4 13:57:27 2024: BS 9 completed
Fri Oct  4 13:59:25 2024: BS 10 completed
Fri Oct  4 14:01:24 2024: BS 11 completed
Fri Oct  4 14:03:22 2024: BS 12 completed
Fri Oct  4 14:05:20 2024: BS 13 completed
Fri Oct  4 14:07:19 2024: BS 14 completed
Fri Oct  4 14:09:17 2024: BS 15 completed
Fri Oct  4 14:10:31 2024: Acquisition complete
