# Supplementary material for: Synthesis of Dithioester Derivatives by Base-Mediated Fragmentation of 1,3-Dithiolanes
Source: Org Lett. 2025 Apr 14;27(16):4135–9. doi: 10.1021/acs.orglett.5c00666 (PMC12038844; doi:10.1021/acs.orglett.5c00666)
Supplement: Supplementary file 3 — ol5c00666_si_003.zip [file ol5c00666_si_003.zip › 13C-NMR/2d_CARBON_01.fid/log]

Fri Sep 20 15:32:03 2024: Experiment started
Fri Sep 20 15:34:03 2024: BS 1 completed
Fri Sep 20 15:36:01 2024: BS 2 completed
Fri Sep 20 15:37:59 2024: BS 3 completed
Fri Sep 20 15:39:57 2024: BS 4 completed
Fri Sep 20 15:41:56 2024: BS 5 completed
Fri Sep 20 15:43:54 2024: BS 6 completed
Fri Sep 20 15:45:52 2024: BS 7 completed
Fri Sep 20 15:47:51 2024: Acquisition complete
