# Supplementary material for: Synthesis of Dithioester Derivatives by Base-Mediated Fragmentation of 1,3-Dithiolanes
Source: Org Lett. 2025 Apr 14;27(16):4135–9. doi: 10.1021/acs.orglett.5c00666 (PMC12038844; doi:10.1021/acs.orglett.5c00666)
Supplement: Supplementary file 3 — ol5c00666_si_003.zip [file ol5c00666_si_003.zip › 13C-NMR/2e_CARBON_01.fid/log]

Tue Sep 10 16:58:40 2024: Experiment started
Tue Sep 10 17:00:41 2024: BS 1 completed
Tue Sep 10 17:02:40 2024: BS 2 completed
Tue Sep 10 17:04:38 2024: BS 3 completed
Tue Sep 10 17:06:36 2024: BS 4 completed
Tue Sep 10 17:08:34 2024: BS 5 completed
Tue Sep 10 17:10:33 2024: BS 6 completed
Tue Sep 10 17:12:31 2024: BS 7 completed
Tue Sep 10 17:14:29 2024: BS 8 completed
Tue Sep 10 17:16:28 2024: BS 9 completed
Tue Sep 10 17:18:26 2024: BS 10 completed
Tue Sep 10 17:20:24 2024: BS 11 completed
Tue Sep 10 17:22:23 2024: BS 12 completed
Tue Sep 10 17:24:21 2024: BS 13 completed
Tue Sep 10 17:26:19 2024: BS 14 completed
Tue Sep 10 17:28:18 2024: BS 15 completed
Tue Sep 10 17:29:32 2024: Acquisition complete
