# Supplementary material for: Synthesis of Dithioester Derivatives by Base-Mediated Fragmentation of 1,3-Dithiolanes
Source: Org Lett. 2025 Apr 14;27(16):4135–9. doi: 10.1021/acs.orglett.5c00666 (PMC12038844; doi:10.1021/acs.orglett.5c00666)
Supplement: Supplementary file 3 — ol5c00666_si_003.zip [file ol5c00666_si_003.zip › 13C-NMR/2f_CARBON_01.fid/log]

Fri Sep 20 10:35:31 2024: Experiment started
Fri Sep 20 10:37:31 2024: BS 1 completed
Fri Sep 20 10:39:29 2024: BS 2 completed
Fri Sep 20 10:41:27 2024: BS 3 completed
Fri Sep 20 10:43:26 2024: BS 4 completed
Fri Sep 20 10:45:24 2024: BS 5 completed
Fri Sep 20 10:47:22 2024: BS 6 completed
Fri Sep 20 10:49:20 2024: BS 7 completed
Fri Sep 20 10:51:19 2024: BS 8 completed
Fri Sep 20 10:53:17 2024: BS 9 completed
Fri Sep 20 10:55:15 2024: BS 10 completed
Fri Sep 20 10:57:14 2024: BS 11 completed
Fri Sep 20 10:59:12 2024: BS 12 completed
Fri Sep 20 11:01:10 2024: BS 13 completed
Fri Sep 20 11:03:09 2024: BS 14 completed
Fri Sep 20 11:05:07 2024: BS 15 completed
Fri Sep 20 11:07:05 2024: BS 16 completed
Fri Sep 20 11:09:04 2024: BS 17 completed
Fri Sep 20 11:11:02 2024: BS 18 completed
Fri Sep 20 11:12:54 2024: Acquisition aborted
