# Supplementary material for: Synthesis of Dithioester Derivatives by Base-Mediated Fragmentation of 1,3-Dithiolanes
Source: Org Lett. 2025 Apr 14;27(16):4135–9. doi: 10.1021/acs.orglett.5c00666 (PMC12038844; doi:10.1021/acs.orglett.5c00666)
Supplement: Supplementary file 3 — ol5c00666_si_003.zip [file ol5c00666_si_003.zip › 13C-NMR/2g_CARBON_01.fid/log]

Thu Sep 12 16:52:01 2024: Experiment started
Thu Sep 12 16:54:01 2024: BS 1 completed
Thu Sep 12 16:55:59 2024: BS 2 completed
Thu Sep 12 16:57:58 2024: BS 3 completed
Thu Sep 12 16:59:56 2024: BS 4 completed
Thu Sep 12 17:01:54 2024: BS 5 completed
Thu Sep 12 17:03:52 2024: BS 6 completed
Thu Sep 12 17:05:51 2024: BS 7 completed
Thu Sep 12 17:07:49 2024: BS 8 completed
Thu Sep 12 17:09:47 2024: BS 9 completed
Thu Sep 12 17:11:46 2024: BS 10 completed
Thu Sep 12 17:13:44 2024: BS 11 completed
Thu Sep 12 17:15:42 2024: BS 12 completed
Thu Sep 12 17:17:41 2024: BS 13 completed
Thu Sep 12 17:19:39 2024: BS 14 completed
Thu Sep 12 17:21:37 2024: BS 15 completed
Thu Sep 12 17:22:51 2024: Acquisition complete
