# Supplementary material for: Synthesis of Dithioester Derivatives by Base-Mediated Fragmentation of 1,3-Dithiolanes
Source: Org Lett. 2025 Apr 14;27(16):4135–9. doi: 10.1021/acs.orglett.5c00666 (PMC12038844; doi:10.1021/acs.orglett.5c00666)
Supplement: Supplementary file 3 — ol5c00666_si_003.zip [file ol5c00666_si_003.zip › 13C-NMR/2h_CARBON_01.fid/log]

Wed Sep 18 12:14:24 2024: Experiment started
Wed Sep 18 12:16:23 2024: BS 1 completed
Wed Sep 18 12:18:21 2024: BS 2 completed
Wed Sep 18 12:20:20 2024: BS 3 completed
Wed Sep 18 12:22:18 2024: BS 4 completed
Wed Sep 18 12:24:16 2024: BS 5 completed
Wed Sep 18 12:26:15 2024: BS 6 completed
Wed Sep 18 12:28:13 2024: BS 7 completed
Wed Sep 18 12:30:11 2024: BS 8 completed
Wed Sep 18 12:32:10 2024: BS 9 completed
Wed Sep 18 12:34:08 2024: BS 10 completed
Wed Sep 18 12:36:06 2024: BS 11 completed
Wed Sep 18 12:38:05 2024: BS 12 completed
Wed Sep 18 12:40:03 2024: BS 13 completed
Wed Sep 18 12:42:01 2024: BS 14 completed
Wed Sep 18 12:44:00 2024: BS 15 completed
Wed Sep 18 12:45:13 2024: Acquisition complete
