# Supplementary material for: Synthesis of Dithioester Derivatives by Base-Mediated Fragmentation of 1,3-Dithiolanes
Source: Org Lett. 2025 Apr 14;27(16):4135–9. doi: 10.1021/acs.orglett.5c00666 (PMC12038844; doi:10.1021/acs.orglett.5c00666)
Supplement: Supplementary file 3 — ol5c00666_si_003.zip [file ol5c00666_si_003.zip › 13C-NMR/2i_CARBON_01.fid/log]

Tue Sep 17 15:10:27 2024: Experiment started
Tue Sep 17 15:12:29 2024: BS 1 completed
Tue Sep 17 15:14:27 2024: BS 2 completed
Tue Sep 17 15:16:25 2024: BS 3 completed
Tue Sep 17 15:18:24 2024: BS 4 completed
Tue Sep 17 15:20:22 2024: BS 5 completed
Tue Sep 17 15:22:20 2024: BS 6 completed
Tue Sep 17 15:24:18 2024: BS 7 completed
Tue Sep 17 15:26:17 2024: BS 8 completed
Tue Sep 17 15:28:15 2024: BS 9 completed
Tue Sep 17 15:30:13 2024: BS 10 completed
Tue Sep 17 15:32:12 2024: BS 11 completed
Tue Sep 17 15:34:10 2024: BS 12 completed
Tue Sep 17 15:36:08 2024: BS 13 completed
Tue Sep 17 15:38:07 2024: BS 14 completed
Tue Sep 17 15:40:05 2024: BS 15 completed
Tue Sep 17 15:41:19 2024: Acquisition complete
