# Supplementary material for: Synthesis of Dithioester Derivatives by Base-Mediated Fragmentation of 1,3-Dithiolanes
Source: Org Lett. 2025 Apr 14;27(16):4135–9. doi: 10.1021/acs.orglett.5c00666 (PMC12038844; doi:10.1021/acs.orglett.5c00666)
Supplement: Supplementary file 3 — ol5c00666_si_003.zip [file ol5c00666_si_003.zip › 13C-NMR/2j_CARBON_02.fid/log]

Mon Sep 16 18:59:56 2024: Experiment started
Mon Sep 16 19:01:58 2024: BS 1 completed
Mon Sep 16 19:03:56 2024: BS 2 completed
Mon Sep 16 19:05:54 2024: BS 3 completed
Mon Sep 16 19:07:53 2024: BS 4 completed
Mon Sep 16 19:09:51 2024: BS 5 completed
Mon Sep 16 19:11:49 2024: BS 6 completed
Mon Sep 16 19:13:48 2024: BS 7 completed
Mon Sep 16 19:15:46 2024: BS 8 completed
Mon Sep 16 19:17:44 2024: BS 9 completed
Mon Sep 16 19:19:43 2024: BS 10 completed
Mon Sep 16 19:21:41 2024: BS 11 completed
Mon Sep 16 19:23:39 2024: BS 12 completed
Mon Sep 16 19:25:38 2024: BS 13 completed
Mon Sep 16 19:27:36 2024: BS 14 completed
Mon Sep 16 19:29:34 2024: BS 15 completed
Mon Sep 16 19:31:33 2024: BS 16 completed
Mon Sep 16 19:33:31 2024: BS 17 completed
Mon Sep 16 19:35:29 2024: BS 18 completed
Mon Sep 16 19:37:27 2024: BS 19 completed
Mon Sep 16 19:39:26 2024: BS 20 completed
Mon Sep 16 19:41:24 2024: BS 21 completed
Mon Sep 16 19:43:22 2024: BS 22 completed
Mon Sep 16 19:45:21 2024: BS 23 completed
Mon Sep 16 19:47:19 2024: BS 24 completed
Mon Sep 16 19:49:17 2024: BS 25 completed
Mon Sep 16 19:51:16 2024: BS 26 completed
Mon Sep 16 19:53:14 2024: BS 27 completed
Mon Sep 16 19:55:12 2024: BS 28 completed
Mon Sep 16 19:57:11 2024: BS 29 completed
Mon Sep 16 19:59:09 2024: BS 30 completed
Mon Sep 16 20:01:07 2024: BS 31 completed
Mon Sep 16 20:01:37 2024: Acquisition complete
