# Supplementary material for: Synthesis of Dithioester Derivatives by Base-Mediated Fragmentation of 1,3-Dithiolanes
Source: Org Lett. 2025 Apr 14;27(16):4135–9. doi: 10.1021/acs.orglett.5c00666 (PMC12038844; doi:10.1021/acs.orglett.5c00666)
Supplement: Supplementary file 3 — ol5c00666_si_003.zip [file ol5c00666_si_003.zip › 13C-NMR/2k_CARBON_01.fid/log]

Thu Sep 26 16:17:10 2024: Experiment started
Thu Sep 26 16:19:12 2024: BS 1 completed
Thu Sep 26 16:21:11 2024: BS 2 completed
Thu Sep 26 16:23:09 2024: BS 3 completed
Thu Sep 26 16:25:07 2024: BS 4 completed
Thu Sep 26 16:27:05 2024: BS 5 completed
Thu Sep 26 16:29:04 2024: BS 6 completed
Thu Sep 26 16:31:02 2024: BS 7 completed
Thu Sep 26 16:33:00 2024: Acquisition complete
