# Supplementary material for: Synthesis of Dithioester Derivatives by Base-Mediated Fragmentation of 1,3-Dithiolanes
Source: Org Lett. 2025 Apr 14;27(16):4135–9. doi: 10.1021/acs.orglett.5c00666 (PMC12038844; doi:10.1021/acs.orglett.5c00666)
Supplement: Supplementary file 3 — ol5c00666_si_003.zip [file ol5c00666_si_003.zip › 13C-NMR/2l_CARBON_01.fid/log]

Tue Sep 24 21:41:21 2024: Experiment started
Tue Sep 24 21:43:23 2024: BS 1 completed
Tue Sep 24 21:45:21 2024: BS 2 completed
Tue Sep 24 21:47:19 2024: BS 3 completed
Tue Sep 24 21:49:18 2024: BS 4 completed
Tue Sep 24 21:51:16 2024: BS 5 completed
Tue Sep 24 21:53:14 2024: BS 6 completed
Tue Sep 24 21:55:13 2024: BS 7 completed
Tue Sep 24 21:57:11 2024: BS 8 completed
Tue Sep 24 21:59:09 2024: BS 9 completed
Tue Sep 24 22:01:08 2024: BS 10 completed
Tue Sep 24 22:03:06 2024: BS 11 completed
Tue Sep 24 22:05:04 2024: BS 12 completed
Tue Sep 24 22:07:02 2024: BS 13 completed
Tue Sep 24 22:09:01 2024: BS 14 completed
Tue Sep 24 22:10:59 2024: BS 15 completed
Tue Sep 24 22:12:57 2024: BS 16 completed
Tue Sep 24 22:14:56 2024: BS 17 completed
Tue Sep 24 22:16:54 2024: BS 18 completed
Tue Sep 24 22:18:52 2024: BS 19 completed
Tue Sep 24 22:20:51 2024: BS 20 completed
Tue Sep 24 22:22:49 2024: BS 21 completed
Tue Sep 24 22:24:47 2024: BS 22 completed
Tue Sep 24 22:26:46 2024: BS 23 completed
Tue Sep 24 22:28:44 2024: BS 24 completed
Tue Sep 24 22:30:42 2024: BS 25 completed
Tue Sep 24 22:32:41 2024: BS 26 completed
Tue Sep 24 22:34:39 2024: BS 27 completed
Tue Sep 24 22:36:37 2024: BS 28 completed
Tue Sep 24 22:38:35 2024: BS 29 completed
Tue Sep 24 22:40:34 2024: BS 30 completed
Tue Sep 24 22:42:32 2024: BS 31 completed
Tue Sep 24 22:43:02 2024: Acquisition complete
