# Supplementary material for: Synthesis of Dithioester Derivatives by Base-Mediated Fragmentation of 1,3-Dithiolanes
Source: Org Lett. 2025 Apr 14;27(16):4135–9. doi: 10.1021/acs.orglett.5c00666 (PMC12038844; doi:10.1021/acs.orglett.5c00666)
Supplement: Supplementary file 3 — ol5c00666_si_003.zip [file ol5c00666_si_003.zip › 13C-NMR/2n_CARBON_01.fid/log]

Mon Feb 10 12:47:56 2025: Experiment started
Mon Feb 10 12:49:56 2025: BS 1 completed
Mon Feb 10 12:51:54 2025: BS 2 completed
Mon Feb 10 12:53:53 2025: BS 3 completed
Mon Feb 10 12:55:51 2025: BS 4 completed
Mon Feb 10 12:57:49 2025: BS 5 completed
Mon Feb 10 12:59:48 2025: BS 6 completed
Mon Feb 10 13:01:46 2025: BS 7 completed
Mon Feb 10 13:03:44 2025: Acquisition complete
