# Supplementary material for: Synthesis of Dithioester Derivatives by Base-Mediated Fragmentation of 1,3-Dithiolanes
Source: Org Lett. 2025 Apr 14;27(16):4135–9. doi: 10.1021/acs.orglett.5c00666 (PMC12038844; doi:10.1021/acs.orglett.5c00666)
Supplement: Supplementary file 3 — ol5c00666_si_003.zip [file ol5c00666_si_003.zip › 13C-NMR/30a_CARBON_01.fid/log]

Mon Jun 24 17:05:30 2024: Experiment started
Mon Jun 24 17:07:29 2024: BS 1 completed
Mon Jun 24 17:09:28 2024: BS 2 completed
Mon Jun 24 17:11:26 2024: BS 3 completed
Mon Jun 24 17:13:24 2024: BS 4 completed
Mon Jun 24 17:15:23 2024: BS 5 completed
Mon Jun 24 17:17:21 2024: BS 6 completed
Mon Jun 24 17:19:19 2024: BS 7 completed
Mon Jun 24 17:21:18 2024: BS 8 completed
Mon Jun 24 17:23:16 2024: BS 9 completed
Mon Jun 24 17:25:14 2024: BS 10 completed
Mon Jun 24 17:27:12 2024: BS 11 completed
Mon Jun 24 17:29:11 2024: BS 12 completed
Mon Jun 24 17:31:09 2024: BS 13 completed
Mon Jun 24 17:33:07 2024: BS 14 completed
Mon Jun 24 17:35:06 2024: BS 15 completed
Mon Jun 24 17:37:04 2024: BS 16 completed
Mon Jun 24 17:39:02 2024: BS 17 completed
Mon Jun 24 17:41:01 2024: BS 18 completed
Mon Jun 24 17:42:59 2024: BS 19 completed
Mon Jun 24 17:44:57 2024: BS 20 completed
Mon Jun 24 17:46:56 2024: BS 21 completed
Mon Jun 24 17:48:54 2024: BS 22 completed
Mon Jun 24 17:50:52 2024: BS 23 completed
Mon Jun 24 17:52:50 2024: BS 24 completed
Mon Jun 24 17:54:49 2024: BS 25 completed
Mon Jun 24 17:56:47 2024: BS 26 completed
Mon Jun 24 17:58:45 2024: BS 27 completed
Mon Jun 24 18:00:44 2024: BS 28 completed
Mon Jun 24 18:02:42 2024: BS 29 completed
Mon Jun 24 18:04:40 2024: BS 30 completed
Mon Jun 24 18:06:39 2024: BS 31 completed
Mon Jun 24 18:07:08 2024: Acquisition complete
