# Supplementary material for: Synthesis of Dithioester Derivatives by Base-Mediated Fragmentation of 1,3-Dithiolanes
Source: Org Lett. 2025 Apr 14;27(16):4135–9. doi: 10.1021/acs.orglett.5c00666 (PMC12038844; doi:10.1021/acs.orglett.5c00666)
Supplement: Supplementary file 3 — ol5c00666_si_003.zip [file ol5c00666_si_003.zip › 13C-NMR/30b_CARBON_01.fid/log]

Thu Aug 15 12:51:38 2024: Experiment started
Thu Aug 15 12:53:37 2024: BS 1 completed
Thu Aug 15 12:55:36 2024: BS 2 completed
Thu Aug 15 12:57:34 2024: BS 3 completed
Thu Aug 15 12:59:32 2024: BS 4 completed
Thu Aug 15 13:01:31 2024: BS 5 completed
Thu Aug 15 13:03:29 2024: BS 6 completed
Thu Aug 15 13:05:27 2024: BS 7 completed
Thu Aug 15 13:07:26 2024: Acquisition complete
