# Supplementary material for: Synthesis of Dithioester Derivatives by Base-Mediated Fragmentation of 1,3-Dithiolanes
Source: Org Lett. 2025 Apr 14;27(16):4135–9. doi: 10.1021/acs.orglett.5c00666 (PMC12038844; doi:10.1021/acs.orglett.5c00666)
Supplement: Supplementary file 3 — ol5c00666_si_003.zip [file ol5c00666_si_003.zip › 13C-NMR/30c_CARBON_01.fid/log]

Mon Jul  1 17:04:53 2024: Experiment started
Mon Jul  1 17:06:53 2024: BS 1 completed
Mon Jul  1 17:08:51 2024: BS 2 completed
Mon Jul  1 17:10:50 2024: BS 3 completed
Mon Jul  1 17:12:48 2024: BS 4 completed
Mon Jul  1 17:14:46 2024: BS 5 completed
Mon Jul  1 17:16:45 2024: BS 6 completed
Mon Jul  1 17:18:43 2024: BS 7 completed
Mon Jul  1 17:20:41 2024: BS 8 completed
Mon Jul  1 17:22:40 2024: BS 9 completed
Mon Jul  1 17:24:38 2024: BS 10 completed
Mon Jul  1 17:26:36 2024: BS 11 completed
Mon Jul  1 17:28:35 2024: BS 12 completed
Mon Jul  1 17:30:33 2024: BS 13 completed
Mon Jul  1 17:32:31 2024: BS 14 completed
Mon Jul  1 17:34:30 2024: BS 15 completed
Mon Jul  1 17:36:28 2024: BS 16 completed
Mon Jul  1 17:38:26 2024: BS 17 completed
Mon Jul  1 17:40:24 2024: BS 18 completed
Mon Jul  1 17:42:23 2024: BS 19 completed
Mon Jul  1 17:44:21 2024: BS 20 completed
Mon Jul  1 17:46:19 2024: BS 21 completed
Mon Jul  1 17:48:18 2024: BS 22 completed
Mon Jul  1 17:50:16 2024: BS 23 completed
Mon Jul  1 17:52:14 2024: BS 24 completed
Mon Jul  1 17:54:13 2024: BS 25 completed
Mon Jul  1 17:56:11 2024: BS 26 completed
Mon Jul  1 17:58:09 2024: BS 27 completed
Mon Jul  1 18:00:08 2024: BS 28 completed
Mon Jul  1 18:02:06 2024: BS 29 completed
Mon Jul  1 18:04:04 2024: BS 30 completed
Mon Jul  1 18:06:03 2024: BS 31 completed
Mon Jul  1 18:06:32 2024: Acquisition complete
