# Supplementary material for: Synthesis of Dithioester Derivatives by Base-Mediated Fragmentation of 1,3-Dithiolanes
Source: Org Lett. 2025 Apr 14;27(16):4135–9. doi: 10.1021/acs.orglett.5c00666 (PMC12038844; doi:10.1021/acs.orglett.5c00666)
Supplement: Supplementary file 3 — ol5c00666_si_003.zip [file ol5c00666_si_003.zip › 13C-NMR/30d_CARBON_01.fid/log]

Thu Jun 27 12:07:03 2024: Experiment started
Thu Jun 27 12:09:03 2024: BS 1 completed
Thu Jun 27 12:11:01 2024: BS 2 completed
Thu Jun 27 12:12:59 2024: BS 3 completed
Thu Jun 27 12:14:57 2024: BS 4 completed
Thu Jun 27 12:16:56 2024: BS 5 completed
Thu Jun 27 12:18:54 2024: BS 6 completed
Thu Jun 27 12:20:52 2024: BS 7 completed
Thu Jun 27 12:22:51 2024: BS 8 completed
Thu Jun 27 12:24:49 2024: BS 9 completed
Thu Jun 27 12:26:47 2024: BS 10 completed
Thu Jun 27 12:28:46 2024: BS 11 completed
Thu Jun 27 12:30:44 2024: BS 12 completed
Thu Jun 27 12:32:42 2024: BS 13 completed
Thu Jun 27 12:34:41 2024: BS 14 completed
Thu Jun 27 12:36:39 2024: BS 15 completed
Thu Jun 27 12:38:37 2024: BS 16 completed
Thu Jun 27 12:40:36 2024: BS 17 completed
Thu Jun 27 12:42:34 2024: BS 18 completed
Thu Jun 27 12:44:32 2024: BS 19 completed
Thu Jun 27 12:46:30 2024: BS 20 completed
Thu Jun 27 12:48:29 2024: BS 21 completed
Thu Jun 27 12:50:27 2024: BS 22 completed
Thu Jun 27 12:52:25 2024: BS 23 completed
Thu Jun 27 12:54:24 2024: BS 24 completed
Thu Jun 27 12:56:22 2024: BS 25 completed
Thu Jun 27 12:58:20 2024: BS 26 completed
Thu Jun 27 13:00:19 2024: BS 27 completed
Thu Jun 27 13:02:17 2024: BS 28 completed
Thu Jun 27 13:04:15 2024: BS 29 completed
Thu Jun 27 13:06:14 2024: BS 30 completed
Thu Jun 27 13:08:12 2024: BS 31 completed
Thu Jun 27 13:08:41 2024: Acquisition complete
