# Supplementary material for: Synthesis of Dithioester Derivatives by Base-Mediated Fragmentation of 1,3-Dithiolanes
Source: Org Lett. 2025 Apr 14;27(16):4135–9. doi: 10.1021/acs.orglett.5c00666 (PMC12038844; doi:10.1021/acs.orglett.5c00666)
Supplement: Supplementary file 3 — ol5c00666_si_003.zip [file ol5c00666_si_003.zip › 13C-NMR/30e_CARBON_01.fid/log]

Wed Aug 14 15:42:03 2024: Experiment started
Wed Aug 14 15:44:03 2024: BS 1 completed
Wed Aug 14 15:46:01 2024: BS 2 completed
Wed Aug 14 15:48:00 2024: BS 3 completed
Wed Aug 14 15:49:58 2024: BS 4 completed
Wed Aug 14 15:51:56 2024: BS 5 completed
Wed Aug 14 15:53:55 2024: BS 6 completed
Wed Aug 14 15:55:53 2024: BS 7 completed
Wed Aug 14 15:57:51 2024: BS 8 completed
Wed Aug 14 15:59:49 2024: BS 9 completed
Wed Aug 14 16:01:48 2024: BS 10 completed
Wed Aug 14 16:03:46 2024: BS 11 completed
Wed Aug 14 16:05:44 2024: BS 12 completed
Wed Aug 14 16:07:43 2024: BS 13 completed
Wed Aug 14 16:09:41 2024: BS 14 completed
Wed Aug 14 16:11:39 2024: BS 15 completed
Wed Aug 14 16:12:53 2024: Acquisition complete
