# Supplementary material for: Synthesis of Dithioester Derivatives by Base-Mediated Fragmentation of 1,3-Dithiolanes
Source: Org Lett. 2025 Apr 14;27(16):4135–9. doi: 10.1021/acs.orglett.5c00666 (PMC12038844; doi:10.1021/acs.orglett.5c00666)
Supplement: Supplementary file 3 — ol5c00666_si_003.zip [file ol5c00666_si_003.zip › 13C-NMR/30f_CARBON_01.fid/log]

Mon Sep  2 16:39:28 2024: Experiment started
Mon Sep  2 16:41:30 2024: BS 1 completed
Mon Sep  2 16:43:28 2024: BS 2 completed
Mon Sep  2 16:45:27 2024: BS 3 completed
Mon Sep  2 16:47:25 2024: BS 4 completed
Mon Sep  2 16:49:23 2024: BS 5 completed
Mon Sep  2 16:51:22 2024: BS 6 completed
Mon Sep  2 16:53:20 2024: BS 7 completed
Mon Sep  2 16:55:18 2024: BS 8 completed
Mon Sep  2 16:57:17 2024: BS 9 completed
Mon Sep  2 16:59:15 2024: BS 10 completed
Mon Sep  2 17:01:13 2024: BS 11 completed
Mon Sep  2 17:03:11 2024: BS 12 completed
Mon Sep  2 17:05:10 2024: BS 13 completed
Mon Sep  2 17:07:08 2024: BS 14 completed
Mon Sep  2 17:09:06 2024: BS 15 completed
Mon Sep  2 17:10:20 2024: Acquisition complete
