# Supplementary material for: Synthesis of Dithioester Derivatives by Base-Mediated Fragmentation of 1,3-Dithiolanes
Source: Org Lett. 2025 Apr 14;27(16):4135–9. doi: 10.1021/acs.orglett.5c00666 (PMC12038844; doi:10.1021/acs.orglett.5c00666)
Supplement: Supplementary file 3 — ol5c00666_si_003.zip [file ol5c00666_si_003.zip › 13C-NMR/30g_CARBON_01.fid/log]

Wed Aug 14 13:02:34 2024: Experiment started
Wed Aug 14 13:04:34 2024: BS 1 completed
Wed Aug 14 13:06:32 2024: BS 2 completed
Wed Aug 14 13:08:31 2024: BS 3 completed
Wed Aug 14 13:10:29 2024: BS 4 completed
Wed Aug 14 13:12:27 2024: BS 5 completed
Wed Aug 14 13:14:26 2024: BS 6 completed
Wed Aug 14 13:16:24 2024: BS 7 completed
Wed Aug 14 13:18:22 2024: BS 8 completed
Wed Aug 14 13:20:21 2024: BS 9 completed
Wed Aug 14 13:22:19 2024: BS 10 completed
Wed Aug 14 13:24:17 2024: BS 11 completed
Wed Aug 14 13:26:16 2024: BS 12 completed
Wed Aug 14 13:28:12 2024: Acquisition aborted
