# Supplementary material for: Synthesis of Dithioester Derivatives by Base-Mediated Fragmentation of 1,3-Dithiolanes
Source: Org Lett. 2025 Apr 14;27(16):4135–9. doi: 10.1021/acs.orglett.5c00666 (PMC12038844; doi:10.1021/acs.orglett.5c00666)
Supplement: Supplementary file 3 — ol5c00666_si_003.zip [file ol5c00666_si_003.zip › 13C-NMR/30i_CARBON_01.fid/log]

Wed Sep  4 16:44:06 2024: Experiment started
Wed Sep  4 16:46:07 2024: BS 1 completed
Wed Sep  4 16:48:06 2024: BS 2 completed
Wed Sep  4 16:50:04 2024: BS 3 completed
Wed Sep  4 16:52:02 2024: BS 4 completed
Wed Sep  4 16:54:01 2024: BS 5 completed
Wed Sep  4 16:55:59 2024: BS 6 completed
Wed Sep  4 16:57:57 2024: BS 7 completed
Wed Sep  4 16:59:56 2024: BS 8 completed
Wed Sep  4 17:01:54 2024: BS 9 completed
Wed Sep  4 17:03:52 2024: BS 10 completed
Wed Sep  4 17:05:50 2024: BS 11 completed
Wed Sep  4 17:07:49 2024: BS 12 completed
Wed Sep  4 17:09:47 2024: BS 13 completed
Wed Sep  4 17:11:45 2024: BS 14 completed
Wed Sep  4 17:13:44 2024: BS 15 completed
Wed Sep  4 17:14:58 2024: Acquisition complete
