# Supplementary material for: Synthesis of Dithioester Derivatives by Base-Mediated Fragmentation of 1,3-Dithiolanes
Source: Org Lett. 2025 Apr 14;27(16):4135–9. doi: 10.1021/acs.orglett.5c00666 (PMC12038844; doi:10.1021/acs.orglett.5c00666)
Supplement: Supplementary file 3 — ol5c00666_si_003.zip [file ol5c00666_si_003.zip › 13C-NMR/30j_CARBON_01.fid/log]

Fri Jul  5 11:40:53 2024: Experiment started
Fri Jul  5 11:42:55 2024: BS 1 completed
Fri Jul  5 11:44:53 2024: BS 2 completed
Fri Jul  5 11:46:51 2024: BS 3 completed
Fri Jul  5 11:48:50 2024: BS 4 completed
Fri Jul  5 11:50:48 2024: BS 5 completed
Fri Jul  5 11:52:46 2024: BS 6 completed
Fri Jul  5 11:54:45 2024: BS 7 completed
Fri Jul  5 11:56:43 2024: BS 8 completed
Fri Jul  5 11:57:08 2024: Acquisition aborted
