# Supplementary material for: Synthesis of Dithioester Derivatives by Base-Mediated Fragmentation of 1,3-Dithiolanes
Source: Org Lett. 2025 Apr 14;27(16):4135–9. doi: 10.1021/acs.orglett.5c00666 (PMC12038844; doi:10.1021/acs.orglett.5c00666)
Supplement: Supplementary file 3 — ol5c00666_si_003.zip [file ol5c00666_si_003.zip › 13C-NMR/30k_CARBON_01.fid/log]

Tue Jun 25 17:05:57 2024: Experiment started
Tue Jun 25 17:07:59 2024: BS 1 completed
Tue Jun 25 17:09:57 2024: BS 2 completed
Tue Jun 25 17:11:55 2024: BS 3 completed
Tue Jun 25 17:13:54 2024: BS 4 completed
Tue Jun 25 17:15:52 2024: BS 5 completed
Tue Jun 25 17:17:50 2024: BS 6 completed
Tue Jun 25 17:19:49 2024: BS 7 completed
Tue Jun 25 17:21:47 2024: BS 8 completed
Tue Jun 25 17:23:45 2024: BS 9 completed
Tue Jun 25 17:25:43 2024: BS 10 completed
Tue Jun 25 17:27:42 2024: BS 11 completed
Tue Jun 25 17:29:40 2024: BS 12 completed
Tue Jun 25 17:31:38 2024: BS 13 completed
Tue Jun 25 17:33:37 2024: BS 14 completed
Tue Jun 25 17:35:35 2024: BS 15 completed
Tue Jun 25 17:37:33 2024: BS 16 completed
Tue Jun 25 17:39:32 2024: BS 17 completed
Tue Jun 25 17:41:30 2024: BS 18 completed
Tue Jun 25 17:43:28 2024: BS 19 completed
Tue Jun 25 17:45:27 2024: BS 20 completed
Tue Jun 25 17:47:25 2024: BS 21 completed
Tue Jun 25 17:49:23 2024: BS 22 completed
Tue Jun 25 17:51:22 2024: BS 23 completed
Tue Jun 25 17:53:20 2024: BS 24 completed
Tue Jun 25 17:55:18 2024: BS 25 completed
Tue Jun 25 17:57:16 2024: BS 26 completed
Tue Jun 25 17:59:15 2024: BS 27 completed
Tue Jun 25 18:01:13 2024: BS 28 completed
Tue Jun 25 18:03:11 2024: BS 29 completed
Tue Jun 25 18:05:10 2024: BS 30 completed
Tue Jun 25 18:07:08 2024: BS 31 completed
Tue Jun 25 18:07:38 2024: Acquisition complete
