# Supplementary material for: Synthesis of Dithioester Derivatives by Base-Mediated Fragmentation of 1,3-Dithiolanes
Source: Org Lett. 2025 Apr 14;27(16):4135–9. doi: 10.1021/acs.orglett.5c00666 (PMC12038844; doi:10.1021/acs.orglett.5c00666)
Supplement: Supplementary file 3 — ol5c00666_si_003.zip [file ol5c00666_si_003.zip › 13C-NMR/30l_CARBON_01.fid/log]

Wed Sep  4 13:21:57 2024: Experiment started
Wed Sep  4 13:23:56 2024: BS 1 completed
Wed Sep  4 13:25:55 2024: BS 2 completed
Wed Sep  4 13:27:53 2024: BS 3 completed
Wed Sep  4 13:29:51 2024: BS 4 completed
Wed Sep  4 13:31:49 2024: BS 5 completed
Wed Sep  4 13:33:48 2024: BS 6 completed
Wed Sep  4 13:35:46 2024: BS 7 completed
Wed Sep  4 13:37:44 2024: Acquisition complete
