# Supplementary material for: Synthesis of Dithioester Derivatives by Base-Mediated Fragmentation of 1,3-Dithiolanes
Source: Org Lett. 2025 Apr 14;27(16):4135–9. doi: 10.1021/acs.orglett.5c00666 (PMC12038844; doi:10.1021/acs.orglett.5c00666)
Supplement: Supplementary file 3 — ol5c00666_si_003.zip [file ol5c00666_si_003.zip › 13C-NMR/31a_CARBON_01.fid/log]

Wed May 22 23:50:54 2024: Experiment started
Wed May 22 23:52:55 2024: BS 1 completed
Wed May 22 23:54:54 2024: BS 2 completed
Wed May 22 23:56:52 2024: BS 3 completed
Wed May 22 23:58:50 2024: BS 4 completed
Thu May 23 00:00:49 2024: BS 5 completed
Thu May 23 00:02:47 2024: BS 6 completed
Thu May 23 00:04:45 2024: BS 7 completed
Thu May 23 00:06:43 2024: BS 8 completed
Thu May 23 00:08:42 2024: BS 9 completed
Thu May 23 00:10:40 2024: BS 10 completed
Thu May 23 00:12:38 2024: BS 11 completed
Thu May 23 00:14:37 2024: BS 12 completed
Thu May 23 00:16:35 2024: BS 13 completed
Thu May 23 00:18:33 2024: BS 14 completed
Thu May 23 00:20:32 2024: BS 15 completed
Thu May 23 00:22:30 2024: BS 16 completed
Thu May 23 00:24:28 2024: BS 17 completed
Thu May 23 00:26:27 2024: BS 18 completed
Thu May 23 00:28:25 2024: BS 19 completed
Thu May 23 00:30:23 2024: BS 20 completed
Thu May 23 00:32:22 2024: BS 21 completed
Thu May 23 00:34:20 2024: BS 22 completed
Thu May 23 00:36:18 2024: BS 23 completed
Thu May 23 00:38:16 2024: BS 24 completed
Thu May 23 00:40:15 2024: BS 25 completed
Thu May 23 00:42:13 2024: BS 26 completed
Thu May 23 00:44:11 2024: BS 27 completed
Thu May 23 00:46:10 2024: BS 28 completed
Thu May 23 00:48:08 2024: BS 29 completed
Thu May 23 00:50:06 2024: BS 30 completed
Thu May 23 00:52:05 2024: BS 31 completed
Thu May 23 00:52:34 2024: Acquisition complete
