# Supplementary material for: Synthesis of Dithioester Derivatives by Base-Mediated Fragmentation of 1,3-Dithiolanes
Source: Org Lett. 2025 Apr 14;27(16):4135–9. doi: 10.1021/acs.orglett.5c00666 (PMC12038844; doi:10.1021/acs.orglett.5c00666)
Supplement: Supplementary file 3 — ol5c00666_si_003.zip [file ol5c00666_si_003.zip › 13C-NMR/31c_CARBON_01.fid/log]

Tue Oct 22 19:46:13 2024: Experiment started
Tue Oct 22 19:48:13 2024: BS 1 completed
Tue Oct 22 19:50:11 2024: BS 2 completed
Tue Oct 22 19:52:10 2024: BS 3 completed
Tue Oct 22 19:54:08 2024: BS 4 completed
Tue Oct 22 19:56:06 2024: BS 5 completed
Tue Oct 22 19:58:05 2024: BS 6 completed
Tue Oct 22 20:00:03 2024: BS 7 completed
Tue Oct 22 20:02:01 2024: BS 8 completed
Tue Oct 22 20:03:59 2024: BS 9 completed
Tue Oct 22 20:05:58 2024: BS 10 completed
Tue Oct 22 20:07:56 2024: BS 11 completed
Tue Oct 22 20:09:54 2024: BS 12 completed
Tue Oct 22 20:11:53 2024: BS 13 completed
Tue Oct 22 20:13:51 2024: BS 14 completed
Tue Oct 22 20:15:49 2024: BS 15 completed
Tue Oct 22 20:17:03 2024: Acquisition complete
