# Supplementary material for: Synthesis of Dithioester Derivatives by Base-Mediated Fragmentation of 1,3-Dithiolanes
Source: Org Lett. 2025 Apr 14;27(16):4135–9. doi: 10.1021/acs.orglett.5c00666 (PMC12038844; doi:10.1021/acs.orglett.5c00666)
Supplement: Supplementary file 3 — ol5c00666_si_003.zip [file ol5c00666_si_003.zip › 13C-NMR/31dR_CARBON_01.fid/log]

Mon Jan 27 18:00:41 2025: Experiment started
Mon Jan 27 18:02:43 2025: BS 1 completed
Mon Jan 27 18:04:41 2025: BS 2 completed
Mon Jan 27 18:06:40 2025: BS 3 completed
Mon Jan 27 18:08:38 2025: BS 4 completed
Mon Jan 27 18:10:36 2025: BS 5 completed
Mon Jan 27 18:12:35 2025: BS 6 completed
Mon Jan 27 18:14:33 2025: BS 7 completed
Mon Jan 27 18:16:31 2025: BS 8 completed
Mon Jan 27 18:18:30 2025: BS 9 completed
Mon Jan 27 18:20:28 2025: BS 10 completed
Mon Jan 27 18:22:26 2025: BS 11 completed
Mon Jan 27 18:24:25 2025: BS 12 completed
Mon Jan 27 18:26:23 2025: BS 13 completed
Mon Jan 27 18:28:21 2025: BS 14 completed
Mon Jan 27 18:30:19 2025: BS 15 completed
Mon Jan 27 18:32:18 2025: BS 16 completed
Mon Jan 27 18:34:16 2025: BS 17 completed
Mon Jan 27 18:36:14 2025: BS 18 completed
Mon Jan 27 18:38:13 2025: BS 19 completed
Mon Jan 27 18:40:11 2025: BS 20 completed
Mon Jan 27 18:42:09 2025: BS 21 completed
Mon Jan 27 18:44:08 2025: BS 22 completed
Mon Jan 27 18:46:06 2025: BS 23 completed
Mon Jan 27 18:48:04 2025: BS 24 completed
Mon Jan 27 18:50:03 2025: Acquisition complete
