# Supplementary material for: Synthesis of Dithioester Derivatives by Base-Mediated Fragmentation of 1,3-Dithiolanes
Source: Org Lett. 2025 Apr 14;27(16):4135–9. doi: 10.1021/acs.orglett.5c00666 (PMC12038844; doi:10.1021/acs.orglett.5c00666)
Supplement: Supplementary file 3 — ol5c00666_si_003.zip [file ol5c00666_si_003.zip › 13C-NMR/31d_CARBON_01.fid/log]

Mon Nov  4 12:41:07 2024: Experiment started
Mon Nov  4 12:43:07 2024: BS 1 completed
Mon Nov  4 12:45:05 2024: BS 2 completed
Mon Nov  4 12:47:03 2024: BS 3 completed
Mon Nov  4 12:49:02 2024: BS 4 completed
Mon Nov  4 12:51:00 2024: BS 5 completed
Mon Nov  4 12:52:58 2024: BS 6 completed
Mon Nov  4 12:54:57 2024: BS 7 completed
Mon Nov  4 12:56:55 2024: BS 8 completed
Mon Nov  4 12:58:53 2024: BS 9 completed
Mon Nov  4 13:00:52 2024: BS 10 completed
Mon Nov  4 13:02:50 2024: BS 11 completed
Mon Nov  4 13:04:48 2024: BS 12 completed
Mon Nov  4 13:06:47 2024: BS 13 completed
Mon Nov  4 13:08:45 2024: BS 14 completed
Mon Nov  4 13:10:43 2024: BS 15 completed
Mon Nov  4 13:11:57 2024: Acquisition complete
