# Supplementary material for: Synthesis of Dithioester Derivatives by Base-Mediated Fragmentation of 1,3-Dithiolanes
Source: Org Lett. 2025 Apr 14;27(16):4135–9. doi: 10.1021/acs.orglett.5c00666 (PMC12038844; doi:10.1021/acs.orglett.5c00666)
Supplement: Supplementary file 3 — ol5c00666_si_003.zip [file ol5c00666_si_003.zip › 13C-NMR/31gR_CARBON_01.fid/log]

Mon Jan 27 19:47:08 2025: Experiment started
Mon Jan 27 19:49:10 2025: BS 1 completed
Mon Jan 27 19:51:08 2025: BS 2 completed
Mon Jan 27 19:53:06 2025: BS 3 completed
Mon Jan 27 19:55:05 2025: BS 4 completed
Mon Jan 27 19:57:03 2025: BS 5 completed
Mon Jan 27 19:59:01 2025: BS 6 completed
Mon Jan 27 20:01:00 2025: BS 7 completed
Mon Jan 27 20:02:58 2025: BS 8 completed
Mon Jan 27 20:04:56 2025: BS 9 completed
Mon Jan 27 20:06:55 2025: BS 10 completed
Mon Jan 27 20:08:53 2025: BS 11 completed
Mon Jan 27 20:10:51 2025: BS 12 completed
Mon Jan 27 20:12:49 2025: BS 13 completed
Mon Jan 27 20:14:48 2025: BS 14 completed
Mon Jan 27 20:16:46 2025: BS 15 completed
Mon Jan 27 20:18:44 2025: BS 16 completed
Mon Jan 27 20:20:43 2025: BS 17 completed
Mon Jan 27 20:22:41 2025: BS 18 completed
Mon Jan 27 20:24:39 2025: BS 19 completed
Mon Jan 27 20:26:38 2025: BS 20 completed
Mon Jan 27 20:28:36 2025: BS 21 completed
Mon Jan 27 20:30:34 2025: BS 22 completed
Mon Jan 27 20:32:33 2025: BS 23 completed
Mon Jan 27 20:34:31 2025: BS 24 completed
Mon Jan 27 20:36:29 2025: Acquisition complete
