# Supplementary material for: Synthesis of Dithioester Derivatives by Base-Mediated Fragmentation of 1,3-Dithiolanes
Source: Org Lett. 2025 Apr 14;27(16):4135–9. doi: 10.1021/acs.orglett.5c00666 (PMC12038844; doi:10.1021/acs.orglett.5c00666)
Supplement: Supplementary file 3 — ol5c00666_si_003.zip [file ol5c00666_si_003.zip › 13C-NMR/31g_CARBON_01.fid/log]

Fri Sep 27 10:40:00 2024: Experiment started
Fri Sep 27 10:41:59 2024: BS 1 completed
Fri Sep 27 10:43:58 2024: BS 2 completed
Fri Sep 27 10:45:56 2024: BS 3 completed
Fri Sep 27 10:47:54 2024: BS 4 completed
Fri Sep 27 10:49:52 2024: BS 5 completed
Fri Sep 27 10:51:51 2024: BS 6 completed
Fri Sep 27 10:53:49 2024: BS 7 completed
Fri Sep 27 10:55:47 2024: Acquisition complete
