# Supplementary material for: Synthesis of Dithioester Derivatives by Base-Mediated Fragmentation of 1,3-Dithiolanes
Source: Org Lett. 2025 Apr 14;27(16):4135–9. doi: 10.1021/acs.orglett.5c00666 (PMC12038844; doi:10.1021/acs.orglett.5c00666)
Supplement: Supplementary file 3 — ol5c00666_si_003.zip [file ol5c00666_si_003.zip › 13C-NMR/31i_CARBON_01.fid/log]

Tue Oct  8 16:45:41 2024: Experiment started
Tue Oct  8 16:47:43 2024: BS 1 completed
Tue Oct  8 16:49:41 2024: BS 2 completed
Tue Oct  8 16:51:39 2024: BS 3 completed
Tue Oct  8 16:53:38 2024: BS 4 completed
Tue Oct  8 16:55:36 2024: BS 5 completed
Tue Oct  8 16:57:34 2024: BS 6 completed
Tue Oct  8 16:59:33 2024: BS 7 completed
Tue Oct  8 17:01:31 2024: BS 8 completed
Tue Oct  8 17:03:29 2024: BS 9 completed
Tue Oct  8 17:05:28 2024: BS 10 completed
Tue Oct  8 17:07:26 2024: BS 11 completed
Tue Oct  8 17:09:24 2024: BS 12 completed
Tue Oct  8 17:11:23 2024: BS 13 completed
Tue Oct  8 17:13:21 2024: BS 14 completed
Tue Oct  8 17:15:19 2024: BS 15 completed
Tue Oct  8 17:16:33 2024: Acquisition complete
