# Supplementary material for: Synthesis of Dithioester Derivatives by Base-Mediated Fragmentation of 1,3-Dithiolanes
Source: Org Lett. 2025 Apr 14;27(16):4135–9. doi: 10.1021/acs.orglett.5c00666 (PMC12038844; doi:10.1021/acs.orglett.5c00666)
Supplement: Supplementary file 3 — ol5c00666_si_003.zip [file ol5c00666_si_003.zip › 13C-NMR/31j_CARBON_01.fid/log]

Thu Oct  3 14:20:59 2024: Experiment started
Thu Oct  3 14:23:00 2024: BS 1 completed
Thu Oct  3 14:24:59 2024: BS 2 completed
Thu Oct  3 14:26:57 2024: BS 3 completed
Thu Oct  3 14:28:55 2024: BS 4 completed
Thu Oct  3 14:30:53 2024: BS 5 completed
Thu Oct  3 14:32:52 2024: BS 6 completed
Thu Oct  3 14:34:50 2024: BS 7 completed
Thu Oct  3 14:36:48 2024: BS 8 completed
Thu Oct  3 14:38:47 2024: BS 9 completed
Thu Oct  3 14:40:45 2024: BS 10 completed
Thu Oct  3 14:42:43 2024: BS 11 completed
Thu Oct  3 14:44:42 2024: BS 12 completed
Thu Oct  3 14:46:40 2024: BS 13 completed
Thu Oct  3 14:48:38 2024: BS 14 completed
Thu Oct  3 14:50:37 2024: BS 15 completed
Thu Oct  3 14:51:51 2024: Acquisition complete
