# Supplementary material for: Synthesis of Dithioester Derivatives by Base-Mediated Fragmentation of 1,3-Dithiolanes
Source: Org Lett. 2025 Apr 14;27(16):4135–9. doi: 10.1021/acs.orglett.5c00666 (PMC12038844; doi:10.1021/acs.orglett.5c00666)
Supplement: Supplementary file 3 — ol5c00666_si_003.zip [file ol5c00666_si_003.zip › 13C-NMR/31k_CARBON_01.fid/log]

Mon Oct  7 11:21:45 2024: Experiment started
Mon Oct  7 11:23:45 2024: BS 1 completed
Mon Oct  7 11:25:43 2024: BS 2 completed
Mon Oct  7 11:27:41 2024: BS 3 completed
Mon Oct  7 11:29:40 2024: BS 4 completed
Mon Oct  7 11:31:38 2024: BS 5 completed
Mon Oct  7 11:33:36 2024: BS 6 completed
Mon Oct  7 11:35:34 2024: BS 7 completed
Mon Oct  7 11:37:33 2024: BS 8 completed
Mon Oct  7 11:39:31 2024: BS 9 completed
Mon Oct  7 11:41:29 2024: BS 10 completed
Mon Oct  7 11:43:28 2024: BS 11 completed
Mon Oct  7 11:45:26 2024: BS 12 completed
Mon Oct  7 11:47:24 2024: BS 13 completed
Mon Oct  7 11:49:23 2024: BS 14 completed
Mon Oct  7 11:51:21 2024: BS 15 completed
Mon Oct  7 11:52:35 2024: Acquisition complete
