# Supplementary material for: Synthesis of Dithioester Derivatives by Base-Mediated Fragmentation of 1,3-Dithiolanes
Source: Org Lett. 2025 Apr 14;27(16):4135–9. doi: 10.1021/acs.orglett.5c00666 (PMC12038844; doi:10.1021/acs.orglett.5c00666)
Supplement: Supplementary file 3 — ol5c00666_si_003.zip [file ol5c00666_si_003.zip › 13C-NMR/32a_CARBON_01.fid/log]

Fri Oct  4 16:37:46 2024: Experiment started
Fri Oct  4 16:39:48 2024: BS 1 completed
Fri Oct  4 16:41:46 2024: BS 2 completed
Fri Oct  4 16:43:44 2024: BS 3 completed
Fri Oct  4 16:45:43 2024: BS 4 completed
Fri Oct  4 16:47:41 2024: BS 5 completed
Fri Oct  4 16:49:39 2024: BS 6 completed
Fri Oct  4 16:51:38 2024: BS 7 completed
Fri Oct  4 16:53:36 2024: BS 8 completed
Fri Oct  4 16:55:34 2024: BS 9 completed
Fri Oct  4 16:57:33 2024: BS 10 completed
Fri Oct  4 16:59:31 2024: BS 11 completed
Fri Oct  4 17:01:29 2024: BS 12 completed
Fri Oct  4 17:03:28 2024: BS 13 completed
Fri Oct  4 17:05:26 2024: BS 14 completed
Fri Oct  4 17:07:24 2024: BS 15 completed
Fri Oct  4 17:09:23 2024: BS 16 completed
Fri Oct  4 17:11:21 2024: BS 17 completed
Fri Oct  4 17:13:19 2024: BS 18 completed
Fri Oct  4 17:15:17 2024: BS 19 completed
Fri Oct  4 17:17:16 2024: BS 20 completed
Fri Oct  4 17:19:14 2024: BS 21 completed
Fri Oct  4 17:21:12 2024: BS 22 completed
Fri Oct  4 17:23:11 2024: BS 23 completed
Fri Oct  4 17:25:09 2024: BS 24 completed
Fri Oct  4 17:27:07 2024: BS 25 completed
Fri Oct  4 17:29:06 2024: BS 26 completed
Fri Oct  4 17:31:04 2024: BS 27 completed
Fri Oct  4 17:33:02 2024: BS 28 completed
Fri Oct  4 17:35:01 2024: BS 29 completed
Fri Oct  4 17:36:59 2024: BS 30 completed
Fri Oct  4 17:38:57 2024: BS 31 completed
Fri Oct  4 17:40:56 2024: BS 32 completed
Fri Oct  4 17:42:54 2024: BS 33 completed
Fri Oct  4 17:44:52 2024: BS 34 completed
Fri Oct  4 17:46:50 2024: BS 35 completed
Fri Oct  4 17:48:49 2024: BS 36 completed
Fri Oct  4 17:50:47 2024: BS 37 completed
Fri Oct  4 17:52:45 2024: BS 38 completed
Fri Oct  4 17:54:44 2024: BS 39 completed
Fri Oct  4 17:56:42 2024: BS 40 completed
Fri Oct  4 17:58:40 2024: BS 41 completed
Fri Oct  4 18:00:39 2024: BS 42 completed
Fri Oct  4 18:02:37 2024: BS 43 completed
Fri Oct  4 18:04:35 2024: BS 44 completed
Fri Oct  4 18:06:34 2024: BS 45 completed
Fri Oct  4 18:08:32 2024: BS 46 completed
Fri Oct  4 18:10:30 2024: BS 47 completed
Fri Oct  4 18:12:29 2024: BS 48 completed
Fri Oct  4 18:14:27 2024: BS 49 completed
Fri Oct  4 18:16:25 2024: BS 50 completed
Fri Oct  4 18:18:23 2024: BS 51 completed
Fri Oct  4 18:20:22 2024: BS 52 completed
Fri Oct  4 18:22:20 2024: BS 53 completed
Fri Oct  4 18:24:18 2024: BS 54 completed
Fri Oct  4 18:26:17 2024: BS 55 completed
Fri Oct  4 18:28:15 2024: BS 56 completed
Fri Oct  4 18:28:45 2024: Acquisition complete
