# Supplementary material for: Synthesis of Dithioester Derivatives by Base-Mediated Fragmentation of 1,3-Dithiolanes
Source: Org Lett. 2025 Apr 14;27(16):4135–9. doi: 10.1021/acs.orglett.5c00666 (PMC12038844; doi:10.1021/acs.orglett.5c00666)
Supplement: Supplementary file 3 — ol5c00666_si_003.zip [file ol5c00666_si_003.zip › 13C-NMR/33a_CARBON_01.fid/log]

Mon Sep  9 14:14:07 2024: Experiment started
Mon Sep  9 14:16:06 2024: BS 1 completed
Mon Sep  9 14:18:05 2024: BS 2 completed
Mon Sep  9 14:20:03 2024: BS 3 completed
Mon Sep  9 14:22:01 2024: BS 4 completed
Mon Sep  9 14:24:00 2024: BS 5 completed
Mon Sep  9 14:25:58 2024: BS 6 completed
Mon Sep  9 14:27:56 2024: BS 7 completed
Mon Sep  9 14:29:55 2024: BS 8 completed
Mon Sep  9 14:31:53 2024: BS 9 completed
Mon Sep  9 14:33:51 2024: BS 10 completed
Mon Sep  9 14:35:49 2024: BS 11 completed
Mon Sep  9 14:37:48 2024: BS 12 completed
Mon Sep  9 14:39:46 2024: BS 13 completed
Mon Sep  9 14:41:44 2024: BS 14 completed
Mon Sep  9 14:43:43 2024: BS 15 completed
Mon Sep  9 14:45:41 2024: BS 16 completed
Mon Sep  9 14:47:39 2024: BS 17 completed
Mon Sep  9 14:49:38 2024: BS 18 completed
Mon Sep  9 14:51:36 2024: BS 19 completed
Mon Sep  9 14:53:34 2024: BS 20 completed
Mon Sep  9 14:55:33 2024: BS 21 completed
Mon Sep  9 14:57:31 2024: BS 22 completed
Mon Sep  9 14:59:29 2024: BS 23 completed
Mon Sep  9 15:01:28 2024: BS 24 completed
Mon Sep  9 15:03:26 2024: BS 25 completed
Mon Sep  9 15:05:24 2024: BS 26 completed
Mon Sep  9 15:07:22 2024: BS 27 completed
Mon Sep  9 15:09:21 2024: BS 28 completed
Mon Sep  9 15:11:19 2024: BS 29 completed
Mon Sep  9 15:13:17 2024: BS 30 completed
Mon Sep  9 15:15:16 2024: BS 31 completed
Mon Sep  9 15:15:45 2024: Acquisition complete
