# Supplementary material for: Synthesis of Dithioester Derivatives by Base-Mediated Fragmentation of 1,3-Dithiolanes
Source: Org Lett. 2025 Apr 14;27(16):4135–9. doi: 10.1021/acs.orglett.5c00666 (PMC12038844; doi:10.1021/acs.orglett.5c00666)
Supplement: Supplementary file 3 — ol5c00666_si_003.zip [file ol5c00666_si_003.zip › 13C-NMR/34a_CARBON_01.fid/log]

Thu Oct  3 17:06:47 2024: Experiment started
Thu Oct  3 17:08:47 2024: BS 1 completed
Thu Oct  3 17:10:45 2024: BS 2 completed
Thu Oct  3 17:12:44 2024: BS 3 completed
Thu Oct  3 17:14:42 2024: BS 4 completed
Thu Oct  3 17:16:40 2024: BS 5 completed
Thu Oct  3 17:18:38 2024: BS 6 completed
Thu Oct  3 17:20:37 2024: BS 7 completed
Thu Oct  3 17:22:35 2024: BS 8 completed
Thu Oct  3 17:24:33 2024: BS 9 completed
Thu Oct  3 17:26:32 2024: BS 10 completed
Thu Oct  3 17:28:30 2024: BS 11 completed
Thu Oct  3 17:30:28 2024: BS 12 completed
Thu Oct  3 17:32:27 2024: BS 13 completed
Thu Oct  3 17:34:25 2024: BS 14 completed
Thu Oct  3 17:36:23 2024: BS 15 completed
Thu Oct  3 17:38:22 2024: BS 16 completed
Thu Oct  3 17:40:20 2024: BS 17 completed
Thu Oct  3 17:42:18 2024: BS 18 completed
Thu Oct  3 17:44:17 2024: BS 19 completed
Thu Oct  3 17:46:15 2024: BS 20 completed
Thu Oct  3 17:48:13 2024: BS 21 completed
Thu Oct  3 17:49:57 2024: Acquisition complete
