# Supplementary material for: Synthesis of Dithioester Derivatives by Base-Mediated Fragmentation of 1,3-Dithiolanes
Source: Org Lett. 2025 Apr 14;27(16):4135–9. doi: 10.1021/acs.orglett.5c00666 (PMC12038844; doi:10.1021/acs.orglett.5c00666)
Supplement: Supplementary file 3 — ol5c00666_si_003.zip [file ol5c00666_si_003.zip › 13C-NMR/36a_CARBON_01.fid/log]

Tue Jan 12 21:07:03 2021: Experiment started
Tue Jan 12 21:09:05 2021: BS 1 completed
Tue Jan 12 21:11:03 2021: BS 2 completed
Tue Jan 12 21:13:01 2021: BS 3 completed
Tue Jan 12 21:15:00 2021: BS 4 completed
Tue Jan 12 21:16:58 2021: BS 5 completed
Tue Jan 12 21:18:56 2021: BS 6 completed
Tue Jan 12 21:20:55 2021: BS 7 completed
Tue Jan 12 21:22:53 2021: BS 8 completed
Tue Jan 12 21:24:51 2021: BS 9 completed
Tue Jan 12 21:26:50 2021: BS 10 completed
Tue Jan 12 21:28:48 2021: BS 11 completed
Tue Jan 12 21:30:46 2021: BS 12 completed
Tue Jan 12 21:32:45 2021: BS 13 completed
Tue Jan 12 21:34:43 2021: BS 14 completed
Tue Jan 12 21:36:41 2021: BS 15 completed
Tue Jan 12 21:38:40 2021: BS 16 completed
Tue Jan 12 21:40:38 2021: BS 17 completed
Tue Jan 12 21:42:36 2021: BS 18 completed
Tue Jan 12 21:44:34 2021: BS 19 completed
Tue Jan 12 21:46:33 2021: BS 20 completed
Tue Jan 12 21:48:31 2021: BS 21 completed
Tue Jan 12 21:50:29 2021: BS 22 completed
Tue Jan 12 21:52:28 2021: BS 23 completed
Tue Jan 12 21:54:26 2021: BS 24 completed
Tue Jan 12 21:56:25 2021: BS 25 completed
Tue Jan 12 21:58:23 2021: BS 26 completed
Tue Jan 12 22:00:21 2021: BS 27 completed
Tue Jan 12 22:02:19 2021: BS 28 completed
Tue Jan 12 22:04:18 2021: BS 29 completed
Tue Jan 12 22:06:16 2021: BS 30 completed
Tue Jan 12 22:08:14 2021: BS 31 completed
Tue Jan 12 22:08:44 2021: Acquisition complete
