# Supplementary material for: Synthesis of Dithioester Derivatives by Base-Mediated Fragmentation of 1,3-Dithiolanes
Source: Org Lett. 2025 Apr 14;27(16):4135–9. doi: 10.1021/acs.orglett.5c00666 (PMC12038844; doi:10.1021/acs.orglett.5c00666)
Supplement: Supplementary file 3 — ol5c00666_si_003.zip [file ol5c00666_si_003.zip › 13C-NMR/37a_CARBON_01.fid/log]

Tue Sep 10 18:05:42 2024: Experiment started
Tue Sep 10 18:07:43 2024: BS 1 completed
Tue Sep 10 18:09:42 2024: BS 2 completed
Tue Sep 10 18:11:40 2024: BS 3 completed
Tue Sep 10 18:13:38 2024: BS 4 completed
Tue Sep 10 18:15:37 2024: BS 5 completed
Tue Sep 10 18:17:35 2024: BS 6 completed
Tue Sep 10 18:19:33 2024: BS 7 completed
Tue Sep 10 18:21:32 2024: BS 8 completed
Tue Sep 10 18:23:30 2024: BS 9 completed
Tue Sep 10 18:25:28 2024: BS 10 completed
Tue Sep 10 18:27:26 2024: BS 11 completed
Tue Sep 10 18:29:25 2024: BS 12 completed
Tue Sep 10 18:31:23 2024: BS 13 completed
Tue Sep 10 18:33:21 2024: BS 14 completed
Tue Sep 10 18:35:20 2024: BS 15 completed
Tue Sep 10 18:36:34 2024: Acquisition complete
