# Supplementary material for: Synthesis of Dithioester Derivatives by Base-Mediated Fragmentation of 1,3-Dithiolanes
Source: Org Lett. 2025 Apr 14;27(16):4135–9. doi: 10.1021/acs.orglett.5c00666 (PMC12038844; doi:10.1021/acs.orglett.5c00666)
Supplement: Supplementary file 3 — ol5c00666_si_003.zip [file ol5c00666_si_003.zip › 13C-NMR/37e_CARBON_01.fid/log]

Wed Sep 18 11:38:36 2024: Experiment started
Wed Sep 18 11:40:36 2024: BS 1 completed
Wed Sep 18 11:42:34 2024: BS 2 completed
Wed Sep 18 11:44:32 2024: BS 3 completed
Wed Sep 18 11:46:31 2024: BS 4 completed
Wed Sep 18 11:48:29 2024: BS 5 completed
Wed Sep 18 11:50:27 2024: BS 6 completed
Wed Sep 18 11:52:25 2024: BS 7 completed
Wed Sep 18 11:54:24 2024: BS 8 completed
Wed Sep 18 11:56:22 2024: BS 9 completed
Wed Sep 18 11:58:20 2024: BS 10 completed
Wed Sep 18 12:00:19 2024: BS 11 completed
Wed Sep 18 12:02:17 2024: BS 12 completed
Wed Sep 18 12:04:15 2024: BS 13 completed
Wed Sep 18 12:06:14 2024: BS 14 completed
Wed Sep 18 12:08:12 2024: BS 15 completed
Wed Sep 18 12:09:26 2024: Acquisition complete
