# Supplementary material for: Synthesis of Dithioester Derivatives by Base-Mediated Fragmentation of 1,3-Dithiolanes
Source: Org Lett. 2025 Apr 14;27(16):4135–9. doi: 10.1021/acs.orglett.5c00666 (PMC12038844; doi:10.1021/acs.orglett.5c00666)
Supplement: Supplementary file 3 — ol5c00666_si_003.zip [file ol5c00666_si_003.zip › 13C-NMR/37f_CARBON_01.fid/log]

Tue Sep 17 14:30:54 2024: Experiment started
Tue Sep 17 14:32:54 2024: BS 1 completed
Tue Sep 17 14:34:52 2024: BS 2 completed
Tue Sep 17 14:36:50 2024: BS 3 completed
Tue Sep 17 14:38:48 2024: BS 4 completed
Tue Sep 17 14:40:47 2024: BS 5 completed
Tue Sep 17 14:42:45 2024: BS 6 completed
Tue Sep 17 14:44:43 2024: BS 7 completed
Tue Sep 17 14:46:42 2024: BS 8 completed
Tue Sep 17 14:48:40 2024: BS 9 completed
Tue Sep 17 14:50:38 2024: BS 10 completed
Tue Sep 17 14:52:37 2024: BS 11 completed
Tue Sep 17 14:54:35 2024: BS 12 completed
Tue Sep 17 14:56:33 2024: BS 13 completed
Tue Sep 17 14:58:32 2024: BS 14 completed
Tue Sep 17 15:00:30 2024: BS 15 completed
Tue Sep 17 15:02:28 2024: BS 16 completed
Tue Sep 17 15:04:27 2024: BS 17 completed
Tue Sep 17 15:06:25 2024: BS 18 completed
Tue Sep 17 15:07:54 2024: Acquisition complete
