# Supplementary material for: Synthesis of Dithioester Derivatives by Base-Mediated Fragmentation of 1,3-Dithiolanes
Source: Org Lett. 2025 Apr 14;27(16):4135–9. doi: 10.1021/acs.orglett.5c00666 (PMC12038844; doi:10.1021/acs.orglett.5c00666)
Supplement: Supplementary file 3 — ol5c00666_si_003.zip [file ol5c00666_si_003.zip › 13C-NMR/3a_CARBON_01.fid/log]

Mon Sep  2 18:53:38 2024: Experiment started
Mon Sep  2 18:55:40 2024: BS 1 completed
Mon Sep  2 18:57:38 2024: BS 2 completed
Mon Sep  2 18:59:36 2024: BS 3 completed
Mon Sep  2 19:01:35 2024: BS 4 completed
Mon Sep  2 19:03:33 2024: BS 5 completed
Mon Sep  2 19:05:31 2024: BS 6 completed
Mon Sep  2 19:07:30 2024: BS 7 completed
Mon Sep  2 19:09:28 2024: BS 8 completed
Mon Sep  2 19:11:26 2024: BS 9 completed
Mon Sep  2 19:13:25 2024: BS 10 completed
Mon Sep  2 19:15:23 2024: BS 11 completed
Mon Sep  2 19:17:21 2024: BS 12 completed
Mon Sep  2 19:19:19 2024: BS 13 completed
Mon Sep  2 19:21:18 2024: BS 14 completed
Mon Sep  2 19:23:16 2024: BS 15 completed
Mon Sep  2 19:24:30 2024: Acquisition complete
