# Supplementary material for: Synthesis of Dithioester Derivatives by Base-Mediated Fragmentation of 1,3-Dithiolanes
Source: Org Lett. 2025 Apr 14;27(16):4135–9. doi: 10.1021/acs.orglett.5c00666 (PMC12038844; doi:10.1021/acs.orglett.5c00666)
Supplement: Supplementary file 3 — ol5c00666_si_003.zip [file ol5c00666_si_003.zip › 13C-NMR/4a_CARBON_01.fid/log]

Fri Jul 12 11:28:49 2024: Experiment started
Fri Jul 12 11:30:49 2024: BS 1 completed
Fri Jul 12 11:32:47 2024: BS 2 completed
Fri Jul 12 11:34:45 2024: BS 3 completed
Fri Jul 12 11:36:44 2024: BS 4 completed
Fri Jul 12 11:38:42 2024: BS 5 completed
Fri Jul 12 11:40:40 2024: BS 6 completed
Fri Jul 12 11:42:39 2024: BS 7 completed
Fri Jul 12 11:44:37 2024: BS 8 completed
Fri Jul 12 11:46:35 2024: BS 9 completed
Fri Jul 12 11:48:33 2024: BS 10 completed
Fri Jul 12 11:50:32 2024: BS 11 completed
Fri Jul 12 11:52:30 2024: BS 12 completed
Fri Jul 12 11:54:28 2024: BS 13 completed
Fri Jul 12 11:56:27 2024: BS 14 completed
Fri Jul 12 11:58:25 2024: BS 15 completed
Fri Jul 12 12:00:23 2024: BS 16 completed
Fri Jul 12 12:02:22 2024: BS 17 completed
Fri Jul 12 12:04:20 2024: BS 18 completed
Fri Jul 12 12:06:18 2024: BS 19 completed
Fri Jul 12 12:08:17 2024: BS 20 completed
Fri Jul 12 12:10:15 2024: BS 21 completed
Fri Jul 12 12:12:13 2024: BS 22 completed
Fri Jul 12 12:14:12 2024: BS 23 completed
Fri Jul 12 12:16:10 2024: BS 24 completed
Fri Jul 12 12:18:08 2024: BS 25 completed
Fri Jul 12 12:20:06 2024: BS 26 completed
Fri Jul 12 12:22:05 2024: BS 27 completed
Fri Jul 12 12:24:03 2024: BS 28 completed
Fri Jul 12 12:26:01 2024: BS 29 completed
Fri Jul 12 12:28:00 2024: BS 30 completed
Fri Jul 12 12:29:58 2024: BS 31 completed
Fri Jul 12 12:30:28 2024: Acquisition complete
