# Supplementary material for: Synthesis of Dithioester Derivatives by Base-Mediated Fragmentation of 1,3-Dithiolanes
Source: Org Lett. 2025 Apr 14;27(16):4135–9. doi: 10.1021/acs.orglett.5c00666 (PMC12038844; doi:10.1021/acs.orglett.5c00666)
Supplement: Supplementary file 4 — ol5c00666_si_004.zip [file ol5c00666_si_004.zip]

Archive with 366 entries (293 files):
- 13C-APT-NMR/
- 13C-APT-NMR/10a_APT_01.fid/
- 13C-APT-NMR/10a_APT_01.fid/fid
- 13C-APT-NMR/10a_APT_01.fid/log
- 13C-APT-NMR/10a_APT_01.fid/procpar
- 13C-APT-NMR/10a_APT_01.fid/text
- 13C-APT-NMR/11a_APT_01.fid/
- 13C-APT-NMR/11a_APT_01.fid/11a_APT_01.mnova
- 13C-APT-NMR/11a_APT_01.fid/fid
- 13C-APT-NMR/11a_APT_01.fid/log
- 13C-APT-NMR/11a_APT_01.fid/procpar
- 13C-APT-NMR/11a_APT_01.fid/text
- 13C-APT-NMR/12a_APT_01.fid/
- 13C-APT-NMR/12a_APT_01.fid/fid
- 13C-APT-NMR/12a_APT_01.fid/log
- 13C-APT-NMR/12a_APT_01.fid/procpar
- 13C-APT-NMR/12a_APT_01.fid/text
- 13C-APT-NMR/13a_APT_01.fid/
- 13C-APT-NMR/13a_APT_01.fid/fid
- 13C-APT-NMR/13a_APT_01.fid/log
- 13C-APT-NMR/13a_APT_01.fid/procpar
- 13C-APT-NMR/13a_APT_01.fid/text
- 13C-APT-NMR/14a_APT_01.fid/
- 13C-APT-NMR/14a_APT_01.fid/fid
- 13C-APT-NMR/14a_APT_01.fid/log
- 13C-APT-NMR/14a_APT_01.fid/procpar
- 13C-APT-NMR/14a_APT_01.fid/text
- 13C-APT-NMR/15a_APT_01.fid/
- 13C-APT-NMR/15a_APT_01.fid/fid
- 13C-APT-NMR/15a_APT_01.fid/log
- 13C-APT-NMR/15a_APT_01.fid/procpar
- 13C-APT-NMR/15a_APT_01.fid/text
- 13C-APT-NMR/16a_APT_01.fid/
- 13C-APT-NMR/16a_APT_01.fid/fid
- 13C-APT-NMR/16a_APT_01.fid/log
- 13C-APT-NMR/16a_APT_01.fid/procpar
- 13C-APT-NMR/16a_APT_01.fid/text
- 13C-APT-NMR/17a_APT_01.fid/
- 13C-APT-NMR/17a_APT_01.fid/fid
- 13C-APT-NMR/17a_APT_01.fid/log
- 13C-APT-NMR/17a_APT_01.fid/procpar
- 13C-APT-NMR/17a_APT_01.fid/text
- 13C-APT-NMR/18a_APT_01.fid/
- 13C-APT-NMR/18a_APT_01.fid/fid
- 13C-APT-NMR/18a_APT_01.fid/log
- 13C-APT-NMR/18a_APT_01.fid/procpar
- 13C-APT-NMR/18a_APT_01.fid/text
- 13C-APT-NMR/19aR_APT_01.fid/
- 13C-APT-NMR/19aR_APT_01.fid/fid
- 13C-APT-NMR/19aR_APT_01.fid/log
- 13C-APT-NMR/19aR_APT_01.fid/procpar
- 13C-APT-NMR/19aR_APT_01.fid/text
- 13C-APT-NMR/19a_APT_01.fid/
- 13C-APT-NMR/19a_APT_01.fid/fid
- 13C-APT-NMR/19a_APT_01.fid/log
- 13C-APT-NMR/19a_APT_01.fid/procpar
- 13C-APT-NMR/19a_APT_01.fid/text
- 13C-APT-NMR/20a_APT_01.fid/
- 13C-APT-NMR/20a_APT_01.fid/fid
- 13C-APT-NMR/20a_APT_01.fid/log
- 13C-APT-NMR/20a_APT_01.fid/procpar
- 13C-APT-NMR/20a_APT_01.fid/text
- 13C-APT-NMR/21a_APT_01.fid/
- 13C-APT-NMR/21a_APT_01.fid/fid
- 13C-APT-NMR/21a_APT_01.fid/log
- 13C-APT-NMR/21a_APT_01.fid/procpar
- 13C-APT-NMR/21a_APT_01.fid/text
- 13C-APT-NMR/22a_APT_01.fid/
- 13C-APT-NMR/22a_APT_01.fid/fid
- 13C-APT-NMR/22a_APT_01.fid/log
- 13C-APT-NMR/22a_APT_01.fid/procpar
- 13C-APT-NMR/22a_APT_01.fid/text
- 13C-APT-NMR/23a_APT_01.fid/
- 13C-APT-NMR/23a_APT_01.fid/fid
- 13C-APT-NMR/23a_APT_01.fid/log
- 13C-APT-NMR/23a_APT_01.fid/procpar
- 13C-APT-NMR/23a_APT_01.fid/text
- 13C-APT-NMR/24aR_APT_01.fid/
- 13C-APT-NMR/24aR_APT_01.fid/fid
- 13C-APT-NMR/24aR_APT_01.fid/log
- 13C-APT-NMR/24aR_APT_01.fid/procpar
- 13C-APT-NMR/24aR_APT_01.fid/text
- 13C-APT-NMR/24a_APT_01.fid/
- 13C-APT-NMR/24a_APT_01.fid/fid
- 13C-APT-NMR/24a_APT_01.fid/log
- 13C-APT-NMR/24a_APT_01.fid/procpar
- 13C-APT-NMR/24a_APT_01.fid/text
- 13C-APT-NMR/25a_APT_01.fid/
- 13C-APT-NMR/25a_APT_01.fid/BY_2888_APT_01.mnova
- 13C-APT-NMR/25a_APT_01.fid/fid
- 13C-APT-NMR/25a_APT_01.fid/log
- 13C-APT-NMR/25a_APT_01.fid/procpar
- 13C-APT-NMR/25a_APT_01.fid/text
- 13C-APT-NMR/26aR_APT_01.fid/
- 13C-APT-NMR/26aR_APT_01.fid/fid
- 13C-APT-NMR/26aR_APT_01.fid/log
- 13C-APT-NMR/26aR_APT_01.fid/procpar
- 13C-APT-NMR/26aR_APT_01.fid/text
- 13C-APT-NMR/26a_APT_01.fid/
- 13C-APT-NMR/26a_APT_01.fid/fid
- 13C-APT-NMR/26a_APT_01.fid/log
- 13C-APT-NMR/26a_APT_01.fid/procpar
- 13C-APT-NMR/26a_APT_01.fid/text
- 13C-APT-NMR/27a_APT_01.fid/
- 13C-APT-NMR/27a_APT_01.fid/fid
- 13C-APT-NMR/27a_APT_01.fid/log
- 13C-APT-NMR/27a_APT_01.fid/procpar
- 13C-APT-NMR/27a_APT_01.fid/text
- 13C-APT-NMR/28a_APT_01.fid/
- 13C-APT-NMR/28a_APT_01.fid/fid
- 13C-APT-NMR/28a_APT_01.fid/log
- 13C-APT-NMR/28a_APT_01.fid/procpar
- 13C-APT-NMR/28a_APT_01.fid/text
- 13C-APT-NMR/29a_APT_01.fid/
- 13C-APT-NMR/29a_APT_01.fid/fid
- 13C-APT-NMR/29a_APT_01.fid/log
- 13C-APT-NMR/29a_APT_01.fid/procpar
- 13C-APT-NMR/29a_APT_01.fid/text
- 13C-APT-NMR/2a_APT_01.fid/
- 13C-APT-NMR/2a_APT_01.fid/BY_2514_APT_01.mnova
- 13C-APT-NMR/2a_APT_01.fid/fid
- 13C-APT-NMR/2a_APT_01.fid/log
- 13C-APT-NMR/2a_APT_01.fid/procpar
- 13C-APT-NMR/2a_APT_01.fid/text
- 13C-APT-NMR/2b_APT_01.fid/
- 13C-APT-NMR/2b_APT_01.fid/fid
- 13C-APT-NMR/2b_APT_01.fid/log
- 13C-APT-NMR/2b_APT_01.fid/procpar
- 13C-APT-NMR/2b_APT_01.fid/text
- 13C-APT-NMR/2cR_APT_01.fid/
- 13C-APT-NMR/2cR_APT_01.fid/fid
- 13C-APT-NMR/2cR_APT_01.fid/log
- 13C-APT-NMR/2cR_APT_01.fid/procpar
- 13C-APT-NMR/2cR_APT_01.fid/text
- 13C-APT-NMR/2c_APT_01.fid/
- 13C-APT-NMR/2c_APT_01.fid/fid
- 13C-APT-NMR/2c_APT_01.fid/log
- 13C-APT-NMR/2c_APT_01.fid/procpar
- 13C-APT-NMR/2c_APT_01.fid/text
- 13C-APT-NMR/2d_APT_01.fid/
- 13C-APT-NMR/2d_APT_01.fid/fid
- 13C-APT-NMR/2d_APT_01.fid/log
- 13C-APT-NMR/2d_APT_01.fid/procpar
- 13C-APT-NMR/2d_APT_01.fid/text
- 13C-APT-NMR/2e_APT_01.fid/
- 13C-APT-NMR/2e_APT_01.fid/fid
- 13C-APT-NMR/2e_APT_01.fid/log
- 13C-APT-NMR/2e_APT_01.fid/procpar
- 13C-APT-NMR/2e_APT_01.fid/text
- 13C-APT-NMR/2f_APT_01.fid/
- 13C-APT-NMR/2f_APT_01.fid/fid
- 13C-APT-NMR/2f_APT_01.fid/log
- 13C-APT-NMR/2f_APT_01.fid/procpar
- 13C-APT-NMR/2f_APT_01.fid/text
- 13C-APT-NMR/2g_APT_01.fid/
- 13C-APT-NMR/2g_APT_01.fid/2g_APT_01.mnova
- 13C-APT-NMR/2g_APT_01.fid/fid
- 13C-APT-NMR/2g_APT_01.fid/log
- 13C-APT-NMR/2g_APT_01.fid/procpar
- 13C-APT-NMR/2g_APT_01.fid/text
- 13C-APT-NMR/2h_APT_01.fid/
- 13C-APT-NMR/2h_APT_01.fid/fid
- 13C-APT-NMR/2h_APT_01.fid/log
- 13C-APT-NMR/2h_APT_01.fid/procpar
- 13C-APT-NMR/2h_APT_01.fid/text
- 13C-APT-NMR/2i_APT_01.fid/
- 13C-APT-NMR/2i_APT_01.fid/fid
- 13C-APT-NMR/2i_APT_01.fid/log
- 13C-APT-NMR/2i_APT_01.fid/procpar
- 13C-APT-NMR/2i_APT_01.fid/text
- 13C-APT-NMR/2j_APT_02.fid/
- 13C-APT-NMR/2j_APT_02.fid/fid
- 13C-APT-NMR/2j_APT_02.fid/log
- 13C-APT-NMR/2j_APT_02.fid/procpar
- 13C-APT-NMR/2j_APT_02.fid/text
- 13C-APT-NMR/2k_APT_01.fid/
- 13C-APT-NMR/2k_APT_01.fid/fid
- 13C-APT-NMR/2k_APT_01.fid/log
- 13C-APT-NMR/2k_APT_01.fid/procpar
- 13C-APT-NMR/2k_APT_01.fid/text
- 13C-APT-NMR/2l_APT_01.fid/
- 13C-APT-NMR/2l_APT_01.fid/fid
- 13C-APT-NMR/2l_APT_01.fid/log
- 13C-APT-NMR/2l_APT_01.fid/procpar
- 13C-APT-NMR/2l_APT_01.fid/text
- 13C-APT-NMR/2n_APT_01.fid/
- 13C-APT-NMR/2n_APT_01.fid/fid
- 13C-APT-NMR/2n_APT_01.fid/log
- 13C-APT-NMR/2n_APT_01.fid/procpar
- 13C-APT-NMR/2n_APT_01.fid/text
- 13C-APT-NMR/30a_APT_01.fid/
- 13C-APT-NMR/30a_APT_01.fid/fid
- 13C-APT-NMR/30a_APT_01.fid/log
- 13C-APT-NMR/30a_APT_01.fid/procpar
- 13C-APT-NMR/30a_APT_01.fid/text
- 13C-APT-NMR/30b_APT_01.fid/
- 13C-APT-NMR/30b_APT_01.fid/fid
- 13C-APT-NMR/30b_APT_01.fid/log
- 13C-APT-NMR/30b_APT_01.fid/procpar
- 13C-APT-NMR/30b_APT_01.fid/text
- 13C-APT-NMR/30c_APT_01.fid/
- 13C-APT-NMR/30c_APT_01.fid/fid
- 13C-APT-NMR/30c_APT_01.fid/log
- 13C-APT-NMR/30c_APT_01.fid/procpar
- 13C-APT-NMR/30c_APT_01.fid/text
- 13C-APT-NMR/30d_APT_01.fid/
- 13C-APT-NMR/30d_APT_01.fid/fid
- 13C-APT-NMR/30d_APT_01.fid/log
- 13C-APT-NMR/30d_APT_01.fid/procpar
- 13C-APT-NMR/30d_APT_01.fid/text
- 13C-APT-NMR/30e_APT_01.fid/
- 13C-APT-NMR/30e_APT_01.fid/fid
- 13C-APT-NMR/30e_APT_01.fid/log
- 13C-APT-NMR/30e_APT_01.fid/procpar
- 13C-APT-NMR/30e_APT_01.fid/text
- 13C-APT-NMR/30f_APT_01.fid/
- 13C-APT-NMR/30f_APT_01.fid/fid
- 13C-APT-NMR/30f_APT_01.fid/log
- 13C-APT-NMR/30f_APT_01.fid/procpar
- 13C-APT-NMR/30f_APT_01.fid/text
- 13C-APT-NMR/30g_APT_01.fid/
- 13C-APT-NMR/30g_APT_01.fid/fid
- 13C-APT-NMR/30g_APT_01.fid/log
- 13C-APT-NMR/30g_APT_01.fid/procpar
- 13C-APT-NMR/30g_APT_01.fid/text
- 13C-APT-NMR/30i_APT_01.fid/
- 13C-APT-NMR/30i_APT_01.fid/fid
- 13C-APT-NMR/30i_APT_01.fid/log
- 13C-APT-NMR/30i_APT_01.fid/procpar
- 13C-APT-NMR/30i_APT_01.fid/text
- 13C-APT-NMR/30j_APT_01.fid/
- 13C-APT-NMR/30j_APT_01.fid/fid
- 13C-APT-NMR/30j_APT_01.fid/log
- 13C-APT-NMR/30j_APT_01.fid/procpar
- 13C-APT-NMR/30j_APT_01.fid/text
- 13C-APT-NMR/30k_APT_01.fid/
- 13C-APT-NMR/30k_APT_01.fid/fid
- 13C-APT-NMR/30k_APT_01.fid/log
- 13C-APT-NMR/30k_APT_01.fid/procpar
- 13C-APT-NMR/30k_APT_01.fid/text
- 13C-APT-NMR/30l_APT_01.fid/
- 13C-APT-NMR/30l_APT_01.fid/fid
- 13C-APT-NMR/30l_APT_01.fid/log
- 13C-APT-NMR/30l_APT_01.fid/procpar
- 13C-APT-NMR/30l_APT_01.fid/text
- 13C-APT-NMR/31a_APT_01.fid/
- 13C-APT-NMR/31a_APT_01.fid/31a_APT_01.mnova
- 13C-APT-NMR/31a_APT_01.fid/fid
- 13C-APT-NMR/31a_APT_01.fid/log
- 13C-APT-NMR/31a_APT_01.fid/procpar
- 13C-APT-NMR/31a_APT_01.fid/text
- 13C-APT-NMR/31c_APT_01.fid/
- 13C-APT-NMR/31c_APT_01.fid/fid
- 13C-APT-NMR/31c_APT_01.fid/log
- 13C-APT-NMR/31c_APT_01.fid/procpar
- 13C-APT-NMR/31c_APT_01.fid/text
- 13C-APT-NMR/31dR_APT_01.fid/
- 13C-APT-NMR/31dR_APT_01.fid/fid
- 13C-APT-NMR/31dR_APT_01.fid/log
- 13C-APT-NMR/31dR_APT_01.fid/procpar
- 13C-APT-NMR/31dR_APT_01.fid/text
- 13C-APT-NMR/31d_APT_01.fid/
- 13C-APT-NMR/31d_APT_01.fid/fid
- 13C-APT-NMR/31d_APT_01.fid/log
- 13C-APT-NMR/31d_APT_01.fid/procpar
- 13C-APT-NMR/31d_APT_01.fid/text
- 13C-APT-NMR/31gR_APT_01.fid/
- 13C-APT-NMR/31gR_APT_01.fid/fid
- 13C-APT-NMR/31gR_APT_01.fid/log
- 13C-APT-NMR/31gR_APT_01.fid/procpar
- 13C-APT-NMR/31gR_APT_01.fid/text
- 13C-APT-NMR/31g_APT_01.fid/
- 13C-APT-NMR/31g_APT_01.fid/fid
- 13C-APT-NMR/31g_APT_01.fid/log
- 13C-APT-NMR/31g_APT_01.fid/procpar
- 13C-APT-NMR/31g_APT_01.fid/text
- 13C-APT-NMR/31i_APT_01.fid/
- 13C-APT-NMR/31i_APT_01.fid/fid
- 13C-APT-NMR/31i_APT_01.fid/log
- 13C-APT-NMR/31i_APT_01.fid/procpar
- 13C-APT-NMR/31i_APT_01.fid/text
- 13C-APT-NMR/31j_APT_01.fid/
- 13C-APT-NMR/31j_APT_01.fid/fid
- 13C-APT-NMR/31j_APT_01.fid/log
- 13C-APT-NMR/31j_APT_01.fid/procpar
- 13C-APT-NMR/31j_APT_01.fid/text
- 13C-APT-NMR/31k_APT_01.fid/
- 13C-APT-NMR/31k_APT_01.fid/fid
- 13C-APT-NMR/31k_APT_01.fid/log
- 13C-APT-NMR/31k_APT_01.fid/procpar
- 13C-APT-NMR/31k_APT_01.fid/text
- 13C-APT-NMR/32a_APT_01.fid/
- 13C-APT-NMR/32a_APT_01.fid/fid
- 13C-APT-NMR/32a_APT_01.fid/log
- 13C-APT-NMR/32a_APT_01.fid/procpar
- 13C-APT-NMR/32a_APT_01.fid/text
- 13C-APT-NMR/33a_APT_01.fid/
- 13C-APT-NMR/33a_APT_01.fid/fid
- 13C-APT-NMR/33a_APT_01.fid/log
- 13C-APT-NMR/33a_APT_01.fid/procpar
[truncated: 66 more entries]
