# Supplementary material for: Synthesis of Dithioester Derivatives by Base-Mediated Fragmentation of 1,3-Dithiolanes
Source: Org Lett. 2025 Apr 14;27(16):4135–9. doi: 10.1021/acs.orglett.5c00666 (PMC12038844; doi:10.1021/acs.orglett.5c00666)
Supplement: Supplementary file 4 — ol5c00666_si_004.zip [file ol5c00666_si_004.zip › 13C-APT-NMR/10a_APT_01.fid/log]

Mon Sep 23 16:04:11 2024: Experiment started
Mon Sep 23 16:06:33 2024: BS 1 completed
Mon Sep 23 16:08:45 2024: BS 2 completed
Mon Sep 23 16:10:57 2024: BS 3 completed
Mon Sep 23 16:13:09 2024: BS 4 completed
Mon Sep 23 16:15:21 2024: BS 5 completed
Mon Sep 23 16:17:34 2024: BS 6 completed
Mon Sep 23 16:19:46 2024: BS 7 completed
Mon Sep 23 16:21:58 2024: BS 8 completed
Mon Sep 23 16:24:10 2024: BS 9 completed
Mon Sep 23 16:26:22 2024: BS 10 completed
Mon Sep 23 16:28:34 2024: BS 11 completed
Mon Sep 23 16:30:46 2024: BS 12 completed
Mon Sep 23 16:32:58 2024: BS 13 completed
Mon Sep 23 16:35:10 2024: BS 14 completed
Mon Sep 23 16:37:23 2024: BS 15 completed
Mon Sep 23 16:38:45 2024: Acquisition complete
