# Supplementary material for: Synthesis of Dithioester Derivatives by Base-Mediated Fragmentation of 1,3-Dithiolanes
Source: Org Lett. 2025 Apr 14;27(16):4135–9. doi: 10.1021/acs.orglett.5c00666 (PMC12038844; doi:10.1021/acs.orglett.5c00666)
Supplement: Supplementary file 4 — ol5c00666_si_004.zip [file ol5c00666_si_004.zip › 13C-APT-NMR/11a_APT_01.fid/log]

Thu May 16 20:49:48 2024: Experiment started
Thu May 16 20:52:11 2024: BS 1 completed
Thu May 16 20:54:23 2024: BS 2 completed
Thu May 16 20:56:35 2024: BS 3 completed
Thu May 16 20:58:48 2024: BS 4 completed
Thu May 16 21:01:00 2024: BS 5 completed
Thu May 16 21:03:12 2024: BS 6 completed
Thu May 16 21:05:24 2024: BS 7 completed
Thu May 16 21:07:36 2024: BS 8 completed
Thu May 16 21:09:48 2024: BS 9 completed
Thu May 16 21:12:00 2024: BS 10 completed
Thu May 16 21:14:12 2024: BS 11 completed
Thu May 16 21:16:25 2024: BS 12 completed
Thu May 16 21:18:37 2024: BS 13 completed
Thu May 16 21:20:49 2024: BS 14 completed
Thu May 16 21:23:01 2024: BS 15 completed
Thu May 16 21:25:13 2024: BS 16 completed
Thu May 16 21:27:25 2024: BS 17 completed
Thu May 16 21:29:37 2024: BS 18 completed
Thu May 16 21:31:49 2024: BS 19 completed
Thu May 16 21:34:02 2024: BS 20 completed
Thu May 16 21:36:14 2024: BS 21 completed
Thu May 16 21:38:26 2024: BS 22 completed
Thu May 16 21:40:38 2024: BS 23 completed
Thu May 16 21:42:50 2024: BS 24 completed
Thu May 16 21:45:02 2024: BS 25 completed
Thu May 16 21:47:14 2024: BS 26 completed
Thu May 16 21:49:26 2024: BS 27 completed
Thu May 16 21:51:39 2024: BS 28 completed
Thu May 16 21:53:51 2024: BS 29 completed
Thu May 16 21:56:03 2024: BS 30 completed
Thu May 16 21:58:15 2024: BS 31 completed
Thu May 16 21:58:48 2024: Acquisition complete
