# Supplementary material for: Synthesis of Dithioester Derivatives by Base-Mediated Fragmentation of 1,3-Dithiolanes
Source: Org Lett. 2025 Apr 14;27(16):4135–9. doi: 10.1021/acs.orglett.5c00666 (PMC12038844; doi:10.1021/acs.orglett.5c00666)
Supplement: Supplementary file 4 — ol5c00666_si_004.zip [file ol5c00666_si_004.zip › 13C-APT-NMR/12a_APT_01.fid/log]

Thu May  9 18:32:57 2024: Experiment started
Thu May  9 18:35:19 2024: BS 1 completed
Thu May  9 18:37:31 2024: BS 2 completed
Thu May  9 18:39:43 2024: BS 3 completed
Thu May  9 18:41:55 2024: BS 4 completed
Thu May  9 18:44:07 2024: BS 5 completed
Thu May  9 18:46:19 2024: BS 6 completed
Thu May  9 18:48:31 2024: BS 7 completed
Thu May  9 18:50:43 2024: BS 8 completed
Thu May  9 18:52:56 2024: BS 9 completed
Thu May  9 18:55:08 2024: BS 10 completed
Thu May  9 18:57:20 2024: BS 11 completed
Thu May  9 18:59:32 2024: BS 12 completed
Thu May  9 19:01:44 2024: BS 13 completed
Thu May  9 19:03:56 2024: BS 14 completed
Thu May  9 19:06:08 2024: BS 15 completed
Thu May  9 19:08:20 2024: BS 16 completed
Thu May  9 19:10:33 2024: BS 17 completed
Thu May  9 19:12:45 2024: BS 18 completed
Thu May  9 19:14:57 2024: BS 19 completed
Thu May  9 19:17:09 2024: BS 20 completed
Thu May  9 19:19:21 2024: BS 21 completed
Thu May  9 19:21:33 2024: BS 22 completed
Thu May  9 19:23:45 2024: BS 23 completed
Thu May  9 19:25:57 2024: BS 24 completed
Thu May  9 19:28:10 2024: BS 25 completed
Thu May  9 19:30:22 2024: BS 26 completed
Thu May  9 19:32:34 2024: BS 27 completed
Thu May  9 19:34:46 2024: BS 28 completed
Thu May  9 19:36:58 2024: BS 29 completed
Thu May  9 19:39:10 2024: BS 30 completed
Thu May  9 19:41:22 2024: BS 31 completed
Thu May  9 19:41:55 2024: Acquisition complete
