# Supplementary material for: Synthesis of Dithioester Derivatives by Base-Mediated Fragmentation of 1,3-Dithiolanes
Source: Org Lett. 2025 Apr 14;27(16):4135–9. doi: 10.1021/acs.orglett.5c00666 (PMC12038844; doi:10.1021/acs.orglett.5c00666)
Supplement: Supplementary file 4 — ol5c00666_si_004.zip [file ol5c00666_si_004.zip › 13C-APT-NMR/13a_APT_01.fid/log]

Tue Apr 30 11:34:30 2024: Experiment started
Tue Apr 30 11:36:54 2024: BS 1 completed
Tue Apr 30 11:39:06 2024: BS 2 completed
Tue Apr 30 11:41:18 2024: BS 3 completed
Tue Apr 30 11:43:30 2024: BS 4 completed
Tue Apr 30 11:45:42 2024: BS 5 completed
Tue Apr 30 11:47:55 2024: BS 6 completed
Tue Apr 30 11:50:07 2024: BS 7 completed
Tue Apr 30 11:52:19 2024: BS 8 completed
Tue Apr 30 11:54:31 2024: BS 9 completed
Tue Apr 30 11:56:43 2024: BS 10 completed
Tue Apr 30 11:58:55 2024: BS 11 completed
Tue Apr 30 12:01:07 2024: BS 12 completed
Tue Apr 30 12:01:43 2024: Acquisition aborted
