# Supplementary material for: Synthesis of Dithioester Derivatives by Base-Mediated Fragmentation of 1,3-Dithiolanes
Source: Org Lett. 2025 Apr 14;27(16):4135–9. doi: 10.1021/acs.orglett.5c00666 (PMC12038844; doi:10.1021/acs.orglett.5c00666)
Supplement: Supplementary file 4 — ol5c00666_si_004.zip [file ol5c00666_si_004.zip › 13C-APT-NMR/14a_APT_01.fid/log]

Thu May 30 16:53:12 2024: Experiment started
Thu May 30 16:55:35 2024: BS 1 completed
Thu May 30 16:57:47 2024: BS 2 completed
Thu May 30 17:00:00 2024: BS 3 completed
Thu May 30 17:02:12 2024: BS 4 completed
Thu May 30 17:04:24 2024: BS 5 completed
Thu May 30 17:06:36 2024: BS 6 completed
Thu May 30 17:08:48 2024: BS 7 completed
Thu May 30 17:11:00 2024: BS 8 completed
Thu May 30 17:13:12 2024: BS 9 completed
Thu May 30 17:15:24 2024: BS 10 completed
Thu May 30 17:17:37 2024: BS 11 completed
Thu May 30 17:19:49 2024: BS 12 completed
Thu May 30 17:22:01 2024: BS 13 completed
Thu May 30 17:24:13 2024: BS 14 completed
Thu May 30 17:26:25 2024: BS 15 completed
Thu May 30 17:27:18 2024: Acquisition aborted
