# Supplementary material for: Synthesis of Dithioester Derivatives by Base-Mediated Fragmentation of 1,3-Dithiolanes
Source: Org Lett. 2025 Apr 14;27(16):4135–9. doi: 10.1021/acs.orglett.5c00666 (PMC12038844; doi:10.1021/acs.orglett.5c00666)
Supplement: Supplementary file 4 — ol5c00666_si_004.zip [file ol5c00666_si_004.zip › 13C-APT-NMR/15a_APT_01.fid/log]

Wed Jan 31 15:04:39 2024: Experiment started
Wed Jan 31 15:07:01 2024: BS 1 completed
Wed Jan 31 15:09:13 2024: BS 2 completed
Wed Jan 31 15:11:25 2024: BS 3 completed
Wed Jan 31 15:13:37 2024: BS 4 completed
Wed Jan 31 15:15:49 2024: BS 5 completed
Wed Jan 31 15:18:02 2024: BS 6 completed
Wed Jan 31 15:20:14 2024: BS 7 completed
Wed Jan 31 15:21:46 2024: Acquisition aborted
