# Supplementary material for: Synthesis of Dithioester Derivatives by Base-Mediated Fragmentation of 1,3-Dithiolanes
Source: Org Lett. 2025 Apr 14;27(16):4135–9. doi: 10.1021/acs.orglett.5c00666 (PMC12038844; doi:10.1021/acs.orglett.5c00666)
Supplement: Supplementary file 4 — ol5c00666_si_004.zip [file ol5c00666_si_004.zip › 13C-APT-NMR/16a_APT_01.fid/log]

Fri May  3 19:49:42 2024: Experiment started
Fri May  3 19:52:06 2024: BS 1 completed
Fri May  3 19:54:18 2024: BS 2 completed
Fri May  3 19:56:30 2024: BS 3 completed
Fri May  3 19:58:42 2024: BS 4 completed
Fri May  3 20:00:54 2024: BS 5 completed
Fri May  3 20:03:06 2024: BS 6 completed
Fri May  3 20:05:19 2024: BS 7 completed
Fri May  3 20:07:31 2024: BS 8 completed
Fri May  3 20:09:43 2024: BS 9 completed
Fri May  3 20:11:55 2024: BS 10 completed
Fri May  3 20:14:07 2024: BS 11 completed
Fri May  3 20:16:19 2024: BS 12 completed
Fri May  3 20:18:31 2024: BS 13 completed
Fri May  3 20:20:43 2024: BS 14 completed
Fri May  3 20:22:56 2024: BS 15 completed
Fri May  3 20:25:08 2024: BS 16 completed
Fri May  3 20:27:20 2024: BS 17 completed
Fri May  3 20:29:32 2024: BS 18 completed
Fri May  3 20:31:44 2024: BS 19 completed
Fri May  3 20:33:56 2024: BS 20 completed
Fri May  3 20:36:08 2024: BS 21 completed
Fri May  3 20:38:20 2024: BS 22 completed
Fri May  3 20:40:33 2024: BS 23 completed
Fri May  3 20:42:45 2024: BS 24 completed
Fri May  3 20:44:57 2024: BS 25 completed
Fri May  3 20:47:09 2024: BS 26 completed
Fri May  3 20:49:21 2024: BS 27 completed
Fri May  3 20:51:33 2024: BS 28 completed
Fri May  3 20:53:45 2024: BS 29 completed
Fri May  3 20:55:57 2024: BS 30 completed
Fri May  3 20:58:09 2024: BS 31 completed
Fri May  3 20:58:43 2024: Acquisition complete
