# Supplementary material for: Synthesis of Dithioester Derivatives by Base-Mediated Fragmentation of 1,3-Dithiolanes
Source: Org Lett. 2025 Apr 14;27(16):4135–9. doi: 10.1021/acs.orglett.5c00666 (PMC12038844; doi:10.1021/acs.orglett.5c00666)
Supplement: Supplementary file 4 — ol5c00666_si_004.zip [file ol5c00666_si_004.zip › 13C-APT-NMR/17a_APT_01.fid/log]

Sat Aug 10 17:19:10 2024: Experiment started
Sat Aug 10 17:21:32 2024: BS 1 completed
Sat Aug 10 17:23:44 2024: BS 2 completed
Sat Aug 10 17:25:56 2024: BS 3 completed
Sat Aug 10 17:28:08 2024: BS 4 completed
Sat Aug 10 17:30:20 2024: BS 5 completed
Sat Aug 10 17:32:33 2024: BS 6 completed
Sat Aug 10 17:34:45 2024: BS 7 completed
Sat Aug 10 17:36:57 2024: BS 8 completed
Sat Aug 10 17:39:09 2024: BS 9 completed
Sat Aug 10 17:41:21 2024: BS 10 completed
Sat Aug 10 17:43:33 2024: BS 11 completed
Sat Aug 10 17:45:45 2024: BS 12 completed
Sat Aug 10 17:47:57 2024: BS 13 completed
Sat Aug 10 17:50:10 2024: BS 14 completed
Sat Aug 10 17:52:22 2024: BS 15 completed
Sat Aug 10 17:53:44 2024: Acquisition complete
