# Supplementary material for: Synthesis of Dithioester Derivatives by Base-Mediated Fragmentation of 1,3-Dithiolanes
Source: Org Lett. 2025 Apr 14;27(16):4135–9. doi: 10.1021/acs.orglett.5c00666 (PMC12038844; doi:10.1021/acs.orglett.5c00666)
Supplement: Supplementary file 4 — ol5c00666_si_004.zip [file ol5c00666_si_004.zip › 13C-APT-NMR/18a_APT_01.fid/log]

Tue Aug 13 10:45:07 2024: Experiment started
Tue Aug 13 10:47:29 2024: BS 1 completed
Tue Aug 13 10:49:41 2024: BS 2 completed
Tue Aug 13 10:51:53 2024: BS 3 completed
Tue Aug 13 10:54:05 2024: BS 4 completed
Tue Aug 13 10:56:18 2024: BS 5 completed
Tue Aug 13 10:58:30 2024: BS 6 completed
Tue Aug 13 11:00:42 2024: BS 7 completed
Tue Aug 13 11:02:54 2024: BS 8 completed
Tue Aug 13 11:05:06 2024: BS 9 completed
Tue Aug 13 11:07:18 2024: BS 10 completed
Tue Aug 13 11:09:30 2024: BS 11 completed
Tue Aug 13 11:11:42 2024: BS 12 completed
Tue Aug 13 11:13:55 2024: BS 13 completed
Tue Aug 13 11:16:07 2024: BS 14 completed
Tue Aug 13 11:18:19 2024: BS 15 completed
Tue Aug 13 11:19:41 2024: Acquisition complete
