# Supplementary material for: Synthesis of Dithioester Derivatives by Base-Mediated Fragmentation of 1,3-Dithiolanes
Source: Org Lett. 2025 Apr 14;27(16):4135–9. doi: 10.1021/acs.orglett.5c00666 (PMC12038844; doi:10.1021/acs.orglett.5c00666)
Supplement: Supplementary file 4 — ol5c00666_si_004.zip [file ol5c00666_si_004.zip › 13C-APT-NMR/19aR_APT_01.fid/log]

Mon Jan 27 17:04:05 2025: Experiment started
Mon Jan 27 17:06:27 2025: BS 1 completed
Mon Jan 27 17:08:39 2025: BS 2 completed
Mon Jan 27 17:10:52 2025: BS 3 completed
Mon Jan 27 17:13:04 2025: BS 4 completed
Mon Jan 27 17:15:16 2025: BS 5 completed
Mon Jan 27 17:17:28 2025: BS 6 completed
Mon Jan 27 17:19:40 2025: BS 7 completed
Mon Jan 27 17:21:52 2025: BS 8 completed
Mon Jan 27 17:24:04 2025: BS 9 completed
Mon Jan 27 17:26:16 2025: BS 10 completed
Mon Jan 27 17:28:29 2025: BS 11 completed
Mon Jan 27 17:30:41 2025: BS 12 completed
Mon Jan 27 17:32:53 2025: BS 13 completed
Mon Jan 27 17:35:05 2025: BS 14 completed
Mon Jan 27 17:37:17 2025: BS 15 completed
Mon Jan 27 17:39:29 2025: BS 16 completed
Mon Jan 27 17:41:41 2025: BS 17 completed
Mon Jan 27 17:43:53 2025: BS 18 completed
Mon Jan 27 17:46:06 2025: BS 19 completed
Mon Jan 27 17:48:18 2025: BS 20 completed
Mon Jan 27 17:50:30 2025: BS 21 completed
Mon Jan 27 17:52:42 2025: BS 22 completed
Mon Jan 27 17:54:54 2025: BS 23 completed
Mon Jan 27 17:57:06 2025: BS 24 completed
Mon Jan 27 17:59:18 2025: Acquisition complete
