# Supplementary material for: Synthesis of Dithioester Derivatives by Base-Mediated Fragmentation of 1,3-Dithiolanes
Source: Org Lett. 2025 Apr 14;27(16):4135–9. doi: 10.1021/acs.orglett.5c00666 (PMC12038844; doi:10.1021/acs.orglett.5c00666)
Supplement: Supplementary file 4 — ol5c00666_si_004.zip [file ol5c00666_si_004.zip › 13C-APT-NMR/19a_APT_01.fid/log]

Mon Mar 25 12:05:38 2024: Experiment started
Mon Mar 25 12:08:02 2024: BS 1 completed
Mon Mar 25 12:10:14 2024: BS 2 completed
Mon Mar 25 12:12:26 2024: BS 3 completed
Mon Mar 25 12:14:39 2024: BS 4 completed
Mon Mar 25 12:16:51 2024: BS 5 completed
Mon Mar 25 12:19:03 2024: BS 6 completed
Mon Mar 25 12:21:15 2024: BS 7 completed
Mon Mar 25 12:23:27 2024: BS 8 completed
Mon Mar 25 12:25:39 2024: BS 9 completed
Mon Mar 25 12:27:51 2024: BS 10 completed
Mon Mar 25 12:30:03 2024: BS 11 completed
Mon Mar 25 12:32:16 2024: BS 12 completed
Mon Mar 25 12:34:28 2024: BS 13 completed
Mon Mar 25 12:36:40 2024: BS 14 completed
Mon Mar 25 12:38:52 2024: BS 15 completed
Mon Mar 25 12:41:04 2024: BS 16 completed
Mon Mar 25 12:43:16 2024: BS 17 completed
Mon Mar 25 12:45:28 2024: BS 18 completed
Mon Mar 25 12:47:40 2024: BS 19 completed
Mon Mar 25 12:49:53 2024: BS 20 completed
Mon Mar 25 12:52:05 2024: BS 21 completed
Mon Mar 25 12:54:17 2024: BS 22 completed
Mon Mar 25 12:56:29 2024: BS 23 completed
Mon Mar 25 12:58:41 2024: BS 24 completed
Mon Mar 25 13:00:53 2024: BS 25 completed
Mon Mar 25 13:03:05 2024: BS 26 completed
Mon Mar 25 13:05:17 2024: BS 27 completed
Mon Mar 25 13:07:29 2024: BS 28 completed
Mon Mar 25 13:09:42 2024: BS 29 completed
Mon Mar 25 13:11:54 2024: BS 30 completed
Mon Mar 25 13:14:06 2024: BS 31 completed
Mon Mar 25 13:14:39 2024: Acquisition complete
