# Supplementary material for: Synthesis of Dithioester Derivatives by Base-Mediated Fragmentation of 1,3-Dithiolanes
Source: Org Lett. 2025 Apr 14;27(16):4135–9. doi: 10.1021/acs.orglett.5c00666 (PMC12038844; doi:10.1021/acs.orglett.5c00666)
Supplement: Supplementary file 4 — ol5c00666_si_004.zip [file ol5c00666_si_004.zip › 13C-APT-NMR/20a_APT_01.fid/log]

Mon Aug 12 15:10:00 2024: Experiment started
Mon Aug 12 15:12:24 2024: BS 1 completed
Mon Aug 12 15:14:36 2024: BS 2 completed
Mon Aug 12 15:16:48 2024: BS 3 completed
Mon Aug 12 15:19:00 2024: BS 4 completed
Mon Aug 12 15:21:12 2024: BS 5 completed
Mon Aug 12 15:23:25 2024: BS 6 completed
Mon Aug 12 15:25:37 2024: BS 7 completed
Mon Aug 12 15:27:49 2024: BS 8 completed
Mon Aug 12 15:30:01 2024: BS 9 completed
Mon Aug 12 15:32:13 2024: BS 10 completed
Mon Aug 12 15:32:36 2024: Acquisition aborted
