# Supplementary material for: Synthesis of Dithioester Derivatives by Base-Mediated Fragmentation of 1,3-Dithiolanes
Source: Org Lett. 2025 Apr 14;27(16):4135–9. doi: 10.1021/acs.orglett.5c00666 (PMC12038844; doi:10.1021/acs.orglett.5c00666)
Supplement: Supplementary file 4 — ol5c00666_si_004.zip [file ol5c00666_si_004.zip › 13C-APT-NMR/21a_APT_01.fid/log]

Wed Jan 31 02:50:55 2024: Experiment started
Wed Jan 31 02:53:19 2024: BS 1 completed
Wed Jan 31 02:55:31 2024: BS 2 completed
Wed Jan 31 02:57:43 2024: BS 3 completed
Wed Jan 31 02:59:55 2024: BS 4 completed
Wed Jan 31 03:02:07 2024: BS 5 completed
Wed Jan 31 03:04:19 2024: BS 6 completed
Wed Jan 31 03:06:31 2024: BS 7 completed
Wed Jan 31 03:08:44 2024: BS 8 completed
Wed Jan 31 03:10:56 2024: BS 9 completed
Wed Jan 31 03:13:08 2024: BS 10 completed
Wed Jan 31 03:15:20 2024: BS 11 completed
Wed Jan 31 03:17:32 2024: BS 12 completed
Wed Jan 31 03:19:44 2024: BS 13 completed
Wed Jan 31 03:21:56 2024: BS 14 completed
Wed Jan 31 03:24:08 2024: BS 15 completed
Wed Jan 31 03:26:21 2024: BS 16 completed
Wed Jan 31 03:28:33 2024: BS 17 completed
Wed Jan 31 03:30:45 2024: BS 18 completed
Wed Jan 31 03:32:57 2024: BS 19 completed
Wed Jan 31 03:35:09 2024: BS 20 completed
Wed Jan 31 03:37:21 2024: BS 21 completed
Wed Jan 31 03:39:33 2024: BS 22 completed
Wed Jan 31 03:41:45 2024: BS 23 completed
Wed Jan 31 03:43:58 2024: BS 24 completed
Wed Jan 31 03:46:10 2024: BS 25 completed
Wed Jan 31 03:48:22 2024: BS 26 completed
Wed Jan 31 03:50:34 2024: BS 27 completed
Wed Jan 31 03:52:46 2024: BS 28 completed
Wed Jan 31 03:54:58 2024: BS 29 completed
Wed Jan 31 03:57:10 2024: BS 30 completed
Wed Jan 31 03:59:22 2024: BS 31 completed
Wed Jan 31 03:59:55 2024: Acquisition complete
