# Supplementary material for: Synthesis of Dithioester Derivatives by Base-Mediated Fragmentation of 1,3-Dithiolanes
Source: Org Lett. 2025 Apr 14;27(16):4135–9. doi: 10.1021/acs.orglett.5c00666 (PMC12038844; doi:10.1021/acs.orglett.5c00666)
Supplement: Supplementary file 4 — ol5c00666_si_004.zip [file ol5c00666_si_004.zip › 13C-APT-NMR/23a_APT_01.fid/log]

Thu Aug 15 12:29:01 2024: Experiment started
Thu Aug 15 12:31:22 2024: BS 1 completed
Thu Aug 15 12:33:35 2024: BS 2 completed
Thu Aug 15 12:35:47 2024: BS 3 completed
Thu Aug 15 12:37:59 2024: BS 4 completed
Thu Aug 15 12:40:11 2024: BS 5 completed
Thu Aug 15 12:42:23 2024: BS 6 completed
Thu Aug 15 12:44:35 2024: BS 7 completed
Thu Aug 15 12:46:47 2024: Acquisition complete
