# Supplementary material for: Synthesis of Dithioester Derivatives by Base-Mediated Fragmentation of 1,3-Dithiolanes
Source: Org Lett. 2025 Apr 14;27(16):4135–9. doi: 10.1021/acs.orglett.5c00666 (PMC12038844; doi:10.1021/acs.orglett.5c00666)
Supplement: Supplementary file 4 — ol5c00666_si_004.zip [file ol5c00666_si_004.zip › 13C-APT-NMR/24aR_APT_01.fid/log]

Tue Feb 11 14:53:43 2025: Experiment started
Tue Feb 11 14:56:05 2025: BS 1 completed
Tue Feb 11 14:58:17 2025: BS 2 completed
Tue Feb 11 15:00:29 2025: BS 3 completed
Tue Feb 11 15:02:41 2025: BS 4 completed
Tue Feb 11 15:04:54 2025: BS 5 completed
Tue Feb 11 15:07:06 2025: BS 6 completed
Tue Feb 11 15:09:18 2025: BS 7 completed
Tue Feb 11 15:11:30 2025: BS 8 completed
Tue Feb 11 15:13:42 2025: BS 9 completed
Tue Feb 11 15:15:54 2025: BS 10 completed
Tue Feb 11 15:18:06 2025: BS 11 completed
Tue Feb 11 15:20:18 2025: BS 12 completed
Tue Feb 11 15:22:31 2025: BS 13 completed
Tue Feb 11 15:24:43 2025: BS 14 completed
Tue Feb 11 15:26:55 2025: BS 15 completed
Tue Feb 11 15:28:17 2025: Acquisition complete
