# Supplementary material for: Synthesis of Dithioester Derivatives by Base-Mediated Fragmentation of 1,3-Dithiolanes
Source: Org Lett. 2025 Apr 14;27(16):4135–9. doi: 10.1021/acs.orglett.5c00666 (PMC12038844; doi:10.1021/acs.orglett.5c00666)
Supplement: Supplementary file 4 — ol5c00666_si_004.zip [file ol5c00666_si_004.zip › 13C-APT-NMR/24a_APT_01.fid/log]

Tue Aug 13 17:02:21 2024: Experiment started
Tue Aug 13 17:04:42 2024: BS 1 completed
Tue Aug 13 17:06:54 2024: BS 2 completed
Tue Aug 13 17:09:07 2024: BS 3 completed
Tue Aug 13 17:11:19 2024: BS 4 completed
Tue Aug 13 17:13:31 2024: BS 5 completed
Tue Aug 13 17:15:43 2024: BS 6 completed
Tue Aug 13 17:17:55 2024: BS 7 completed
Tue Aug 13 17:20:07 2024: BS 8 completed
Tue Aug 13 17:22:19 2024: BS 9 completed
Tue Aug 13 17:24:31 2024: BS 10 completed
Tue Aug 13 17:26:44 2024: BS 11 completed
Tue Aug 13 17:28:56 2024: BS 12 completed
Tue Aug 13 17:31:08 2024: BS 13 completed
Tue Aug 13 17:33:20 2024: BS 14 completed
Tue Aug 13 17:35:32 2024: BS 15 completed
Tue Aug 13 17:36:55 2024: Acquisition complete
