# Supplementary material for: Synthesis of Dithioester Derivatives by Base-Mediated Fragmentation of 1,3-Dithiolanes
Source: Org Lett. 2025 Apr 14;27(16):4135–9. doi: 10.1021/acs.orglett.5c00666 (PMC12038844; doi:10.1021/acs.orglett.5c00666)
Supplement: Supplementary file 4 — ol5c00666_si_004.zip [file ol5c00666_si_004.zip › 13C-APT-NMR/26aR_APT_01.fid/log]

Mon Feb 10 17:11:42 2025: Experiment started
Mon Feb 10 17:14:04 2025: BS 1 completed
Mon Feb 10 17:16:16 2025: BS 2 completed
Mon Feb 10 17:18:28 2025: BS 3 completed
Mon Feb 10 17:20:40 2025: BS 4 completed
Mon Feb 10 17:22:52 2025: BS 5 completed
Mon Feb 10 17:25:05 2025: BS 6 completed
Mon Feb 10 17:27:17 2025: BS 7 completed
Mon Feb 10 17:29:29 2025: BS 8 completed
Mon Feb 10 17:31:41 2025: BS 9 completed
Mon Feb 10 17:33:53 2025: BS 10 completed
Mon Feb 10 17:36:05 2025: BS 11 completed
Mon Feb 10 17:38:17 2025: BS 12 completed
Mon Feb 10 17:40:29 2025: BS 13 completed
Mon Feb 10 17:42:42 2025: BS 14 completed
Mon Feb 10 17:44:54 2025: BS 15 completed
Mon Feb 10 17:46:16 2025: Acquisition complete
