# Supplementary material for: Synthesis of Dithioester Derivatives by Base-Mediated Fragmentation of 1,3-Dithiolanes
Source: Org Lett. 2025 Apr 14;27(16):4135–9. doi: 10.1021/acs.orglett.5c00666 (PMC12038844; doi:10.1021/acs.orglett.5c00666)
Supplement: Supplementary file 4 — ol5c00666_si_004.zip [file ol5c00666_si_004.zip › 13C-APT-NMR/26a_APT_01.fid/log]

Tue Jul  2 16:05:17 2024: Experiment started
Tue Jul  2 16:07:41 2024: BS 1 completed
Tue Jul  2 16:09:53 2024: BS 2 completed
Tue Jul  2 16:12:05 2024: BS 3 completed
Tue Jul  2 16:14:17 2024: BS 4 completed
Tue Jul  2 16:16:29 2024: BS 5 completed
Tue Jul  2 16:18:41 2024: BS 6 completed
Tue Jul  2 16:20:53 2024: BS 7 completed
Tue Jul  2 16:23:05 2024: BS 8 completed
Tue Jul  2 16:25:18 2024: BS 9 completed
Tue Jul  2 16:27:30 2024: BS 10 completed
Tue Jul  2 16:29:42 2024: BS 11 completed
Tue Jul  2 16:31:54 2024: BS 12 completed
Tue Jul  2 16:34:06 2024: BS 13 completed
Tue Jul  2 16:36:18 2024: BS 14 completed
Tue Jul  2 16:38:30 2024: BS 15 completed
Tue Jul  2 16:40:42 2024: BS 16 completed
Tue Jul  2 16:42:55 2024: BS 17 completed
Tue Jul  2 16:45:07 2024: BS 18 completed
Tue Jul  2 16:47:19 2024: BS 19 completed
Tue Jul  2 16:49:31 2024: BS 20 completed
Tue Jul  2 16:51:43 2024: BS 21 completed
Tue Jul  2 16:53:55 2024: BS 22 completed
Tue Jul  2 16:56:07 2024: BS 23 completed
Tue Jul  2 16:58:19 2024: BS 24 completed
Tue Jul  2 17:00:32 2024: BS 25 completed
Tue Jul  2 17:02:44 2024: BS 26 completed
Tue Jul  2 17:04:56 2024: BS 27 completed
Tue Jul  2 17:07:08 2024: BS 28 completed
Tue Jul  2 17:09:20 2024: BS 29 completed
Tue Jul  2 17:11:32 2024: BS 30 completed
Tue Jul  2 17:13:44 2024: BS 31 completed
Tue Jul  2 17:15:56 2024: BS 32 completed
Tue Jul  2 17:18:08 2024: BS 33 completed
Tue Jul  2 17:20:21 2024: BS 34 completed
Tue Jul  2 17:22:33 2024: BS 35 completed
Tue Jul  2 17:24:45 2024: BS 36 completed
Tue Jul  2 17:26:57 2024: BS 37 completed
Tue Jul  2 17:29:09 2024: BS 38 completed
Tue Jul  2 17:31:21 2024: BS 39 completed
Tue Jul  2 17:33:33 2024: BS 40 completed
Tue Jul  2 17:35:45 2024: BS 41 completed
Tue Jul  2 17:37:58 2024: BS 42 completed
Tue Jul  2 17:40:10 2024: BS 43 completed
Tue Jul  2 17:42:22 2024: BS 44 completed
Tue Jul  2 17:44:34 2024: BS 45 completed
Tue Jul  2 17:46:46 2024: BS 46 completed
Tue Jul  2 17:48:42 2024: Acquisition complete
