# Supplementary material for: Synthesis of Dithioester Derivatives by Base-Mediated Fragmentation of 1,3-Dithiolanes
Source: Org Lett. 2025 Apr 14;27(16):4135–9. doi: 10.1021/acs.orglett.5c00666 (PMC12038844; doi:10.1021/acs.orglett.5c00666)
Supplement: Supplementary file 4 — ol5c00666_si_004.zip [file ol5c00666_si_004.zip › 13C-APT-NMR/27a_APT_01.fid/log]

Fri May  3 18:38:09 2024: Experiment started
Fri May  3 18:40:31 2024: BS 1 completed
Fri May  3 18:42:43 2024: BS 2 completed
Fri May  3 18:44:55 2024: BS 3 completed
Fri May  3 18:47:08 2024: BS 4 completed
Fri May  3 18:49:20 2024: BS 5 completed
Fri May  3 18:51:32 2024: BS 6 completed
Fri May  3 18:53:44 2024: BS 7 completed
Fri May  3 18:55:56 2024: BS 8 completed
Fri May  3 18:58:08 2024: BS 9 completed
Fri May  3 19:00:20 2024: BS 10 completed
Fri May  3 19:02:32 2024: BS 11 completed
Fri May  3 19:04:45 2024: BS 12 completed
Fri May  3 19:06:57 2024: BS 13 completed
Fri May  3 19:09:09 2024: BS 14 completed
Fri May  3 19:11:21 2024: BS 15 completed
Fri May  3 19:13:33 2024: BS 16 completed
Fri May  3 19:15:45 2024: BS 17 completed
Fri May  3 19:17:57 2024: BS 18 completed
Fri May  3 19:20:09 2024: BS 19 completed
Fri May  3 19:22:21 2024: BS 20 completed
Fri May  3 19:24:34 2024: BS 21 completed
Fri May  3 19:26:46 2024: BS 22 completed
Fri May  3 19:28:58 2024: BS 23 completed
Fri May  3 19:31:10 2024: BS 24 completed
Fri May  3 19:33:22 2024: BS 25 completed
Fri May  3 19:35:34 2024: BS 26 completed
Fri May  3 19:37:46 2024: BS 27 completed
Fri May  3 19:39:58 2024: BS 28 completed
Fri May  3 19:42:11 2024: BS 29 completed
Fri May  3 19:44:23 2024: BS 30 completed
Fri May  3 19:46:35 2024: BS 31 completed
Fri May  3 19:47:08 2024: Acquisition complete
