# Supplementary material for: Synthesis of Dithioester Derivatives by Base-Mediated Fragmentation of 1,3-Dithiolanes
Source: Org Lett. 2025 Apr 14;27(16):4135–9. doi: 10.1021/acs.orglett.5c00666 (PMC12038844; doi:10.1021/acs.orglett.5c00666)
Supplement: Supplementary file 4 — ol5c00666_si_004.zip [file ol5c00666_si_004.zip › 13C-APT-NMR/28a_APT_01.fid/log]

Fri Nov 15 18:27:00 2024: Experiment started
Fri Nov 15 18:29:22 2024: BS 1 completed
Fri Nov 15 18:31:34 2024: BS 2 completed
Fri Nov 15 18:33:46 2024: BS 3 completed
Fri Nov 15 18:35:58 2024: BS 4 completed
Fri Nov 15 18:38:11 2024: BS 5 completed
Fri Nov 15 18:40:23 2024: BS 6 completed
Fri Nov 15 18:42:35 2024: BS 7 completed
Fri Nov 15 18:44:47 2024: BS 8 completed
Fri Nov 15 18:46:59 2024: BS 9 completed
Fri Nov 15 18:49:11 2024: BS 10 completed
Fri Nov 15 18:51:23 2024: BS 11 completed
Fri Nov 15 18:53:35 2024: BS 12 completed
Fri Nov 15 18:55:48 2024: BS 13 completed
Fri Nov 15 18:58:00 2024: BS 14 completed
Fri Nov 15 19:00:12 2024: BS 15 completed
Fri Nov 15 19:01:34 2024: Acquisition complete
