# Supplementary material for: Synthesis of Dithioester Derivatives by Base-Mediated Fragmentation of 1,3-Dithiolanes
Source: Org Lett. 2025 Apr 14;27(16):4135–9. doi: 10.1021/acs.orglett.5c00666 (PMC12038844; doi:10.1021/acs.orglett.5c00666)
Supplement: Supplementary file 4 — ol5c00666_si_004.zip [file ol5c00666_si_004.zip › 13C-APT-NMR/29a_APT_01.fid/log]

Tue Nov 12 13:06:52 2024: Experiment started
Tue Nov 12 13:09:14 2024: BS 1 completed
Tue Nov 12 13:11:26 2024: BS 2 completed
Tue Nov 12 13:13:38 2024: BS 3 completed
Tue Nov 12 13:15:50 2024: BS 4 completed
Tue Nov 12 13:18:02 2024: BS 5 completed
Tue Nov 12 13:20:14 2024: BS 6 completed
Tue Nov 12 13:22:27 2024: BS 7 completed
Tue Nov 12 13:24:39 2024: BS 8 completed
Tue Nov 12 13:26:51 2024: BS 9 completed
Tue Nov 12 13:29:03 2024: BS 10 completed
Tue Nov 12 13:31:15 2024: BS 11 completed
Tue Nov 12 13:33:27 2024: BS 12 completed
Tue Nov 12 13:35:39 2024: BS 13 completed
Tue Nov 12 13:37:51 2024: BS 14 completed
Tue Nov 12 13:40:04 2024: BS 15 completed
Tue Nov 12 13:41:26 2024: Acquisition complete
