# Supplementary material for: Synthesis of Dithioester Derivatives by Base-Mediated Fragmentation of 1,3-Dithiolanes
Source: Org Lett. 2025 Apr 14;27(16):4135–9. doi: 10.1021/acs.orglett.5c00666 (PMC12038844; doi:10.1021/acs.orglett.5c00666)
Supplement: Supplementary file 4 — ol5c00666_si_004.zip [file ol5c00666_si_004.zip › 13C-APT-NMR/2a_APT_01.fid/log]

Mon Sep 18 17:08:54 2023: Experiment started
Mon Sep 18 17:11:18 2023: BS 1 completed
Mon Sep 18 17:13:30 2023: BS 2 completed
Mon Sep 18 17:15:42 2023: BS 3 completed
Mon Sep 18 17:17:54 2023: BS 4 completed
Mon Sep 18 17:20:06 2023: BS 5 completed
Mon Sep 18 17:22:18 2023: BS 6 completed
Mon Sep 18 17:24:30 2023: BS 7 completed
Mon Sep 18 17:26:42 2023: BS 8 completed
Mon Sep 18 17:28:55 2023: BS 9 completed
Mon Sep 18 17:31:07 2023: BS 10 completed
Mon Sep 18 17:33:19 2023: BS 11 completed
Mon Sep 18 17:35:31 2023: BS 12 completed
Mon Sep 18 17:37:43 2023: BS 13 completed
Mon Sep 18 17:39:55 2023: BS 14 completed
Mon Sep 18 17:42:07 2023: BS 15 completed
Mon Sep 18 17:43:30 2023: Acquisition complete
