# Supplementary material for: Synthesis of Dithioester Derivatives by Base-Mediated Fragmentation of 1,3-Dithiolanes
Source: Org Lett. 2025 Apr 14;27(16):4135–9. doi: 10.1021/acs.orglett.5c00666 (PMC12038844; doi:10.1021/acs.orglett.5c00666)
Supplement: Supplementary file 4 — ol5c00666_si_004.zip [file ol5c00666_si_004.zip › 13C-APT-NMR/2b_APT_01.fid/log]

Fri Oct  4 02:37:10 2024: Experiment started
Fri Oct  4 02:39:34 2024: BS 1 completed
Fri Oct  4 02:41:46 2024: BS 2 completed
Fri Oct  4 02:43:58 2024: BS 3 completed
Fri Oct  4 02:46:10 2024: BS 4 completed
Fri Oct  4 02:48:22 2024: BS 5 completed
Fri Oct  4 02:50:34 2024: BS 6 completed
Fri Oct  4 02:52:46 2024: BS 7 completed
Fri Oct  4 02:54:58 2024: BS 8 completed
Fri Oct  4 02:57:11 2024: BS 9 completed
Fri Oct  4 02:59:23 2024: BS 10 completed
Fri Oct  4 03:01:35 2024: BS 11 completed
Fri Oct  4 03:03:47 2024: BS 12 completed
Fri Oct  4 03:05:59 2024: BS 13 completed
Fri Oct  4 03:08:11 2024: BS 14 completed
Fri Oct  4 03:10:23 2024: BS 15 completed
Fri Oct  4 03:12:35 2024: BS 16 completed
Fri Oct  4 03:14:48 2024: BS 17 completed
Fri Oct  4 03:17:00 2024: BS 18 completed
Fri Oct  4 03:19:12 2024: BS 19 completed
Fri Oct  4 03:21:24 2024: BS 20 completed
Fri Oct  4 03:23:36 2024: BS 21 completed
Fri Oct  4 03:25:48 2024: BS 22 completed
Fri Oct  4 03:28:00 2024: BS 23 completed
Fri Oct  4 03:30:12 2024: BS 24 completed
Fri Oct  4 03:32:25 2024: BS 25 completed
Fri Oct  4 03:34:37 2024: BS 26 completed
Fri Oct  4 03:36:49 2024: BS 27 completed
Fri Oct  4 03:39:01 2024: BS 28 completed
Fri Oct  4 03:41:13 2024: BS 29 completed
Fri Oct  4 03:43:25 2024: BS 30 completed
Fri Oct  4 03:45:37 2024: BS 31 completed
Fri Oct  4 03:46:10 2024: Acquisition complete
