# Supplementary material for: Synthesis of Dithioester Derivatives by Base-Mediated Fragmentation of 1,3-Dithiolanes
Source: Org Lett. 2025 Apr 14;27(16):4135–9. doi: 10.1021/acs.orglett.5c00666 (PMC12038844; doi:10.1021/acs.orglett.5c00666)
Supplement: Supplementary file 4 — ol5c00666_si_004.zip [file ol5c00666_si_004.zip › 13C-APT-NMR/2cR_APT_01.fid/log]

Mon Jan 27 22:23:08 2025: Experiment started
Mon Jan 27 22:25:30 2025: BS 1 completed
Mon Jan 27 22:27:42 2025: BS 2 completed
Mon Jan 27 22:29:54 2025: BS 3 completed
Mon Jan 27 22:32:06 2025: BS 4 completed
Mon Jan 27 22:34:18 2025: BS 5 completed
Mon Jan 27 22:36:30 2025: BS 6 completed
Mon Jan 27 22:38:43 2025: BS 7 completed
Mon Jan 27 22:40:55 2025: BS 8 completed
Mon Jan 27 22:43:07 2025: BS 9 completed
Mon Jan 27 22:45:19 2025: BS 10 completed
Mon Jan 27 22:47:31 2025: BS 11 completed
Mon Jan 27 22:49:43 2025: BS 12 completed
Mon Jan 27 22:51:55 2025: BS 13 completed
Mon Jan 27 22:54:07 2025: BS 14 completed
Mon Jan 27 22:56:20 2025: BS 15 completed
Mon Jan 27 22:58:32 2025: BS 16 completed
Mon Jan 27 23:00:44 2025: BS 17 completed
Mon Jan 27 23:02:56 2025: BS 18 completed
Mon Jan 27 23:05:08 2025: BS 19 completed
Mon Jan 27 23:07:20 2025: BS 20 completed
Mon Jan 27 23:09:32 2025: BS 21 completed
Mon Jan 27 23:11:44 2025: BS 22 completed
Mon Jan 27 23:13:57 2025: BS 23 completed
Mon Jan 27 23:16:09 2025: BS 24 completed
Mon Jan 27 23:18:21 2025: Acquisition complete
