# Supplementary material for: Synthesis of Dithioester Derivatives by Base-Mediated Fragmentation of 1,3-Dithiolanes
Source: Org Lett. 2025 Apr 14;27(16):4135–9. doi: 10.1021/acs.orglett.5c00666 (PMC12038844; doi:10.1021/acs.orglett.5c00666)
Supplement: Supplementary file 4 — ol5c00666_si_004.zip [file ol5c00666_si_004.zip › 13C-APT-NMR/2c_APT_01.fid/log]

Fri Oct  4 14:10:51 2024: Experiment started
Fri Oct  4 14:13:13 2024: BS 1 completed
Fri Oct  4 14:15:25 2024: BS 2 completed
Fri Oct  4 14:17:37 2024: BS 3 completed
Fri Oct  4 14:19:49 2024: BS 4 completed
Fri Oct  4 14:22:01 2024: BS 5 completed
Fri Oct  4 14:24:14 2024: BS 6 completed
Fri Oct  4 14:26:26 2024: BS 7 completed
Fri Oct  4 14:28:38 2024: BS 8 completed
Fri Oct  4 14:30:50 2024: BS 9 completed
Fri Oct  4 14:33:02 2024: BS 10 completed
Fri Oct  4 14:35:14 2024: BS 11 completed
Fri Oct  4 14:37:26 2024: BS 12 completed
Fri Oct  4 14:39:38 2024: BS 13 completed
Fri Oct  4 14:41:51 2024: BS 14 completed
Fri Oct  4 14:44:03 2024: BS 15 completed
Fri Oct  4 14:45:25 2024: Acquisition complete
