# Supplementary material for: Synthesis of Dithioester Derivatives by Base-Mediated Fragmentation of 1,3-Dithiolanes
Source: Org Lett. 2025 Apr 14;27(16):4135–9. doi: 10.1021/acs.orglett.5c00666 (PMC12038844; doi:10.1021/acs.orglett.5c00666)
Supplement: Supplementary file 4 — ol5c00666_si_004.zip [file ol5c00666_si_004.zip › 13C-APT-NMR/2d_APT_01.fid/log]

Fri Sep 20 15:48:10 2024: Experiment started
Fri Sep 20 15:50:32 2024: BS 1 completed
Fri Sep 20 15:52:44 2024: BS 2 completed
Fri Sep 20 15:54:56 2024: BS 3 completed
Fri Sep 20 15:57:08 2024: BS 4 completed
Fri Sep 20 15:59:21 2024: BS 5 completed
Fri Sep 20 16:01:33 2024: BS 6 completed
Fri Sep 20 16:03:21 2024: Acquisition aborted
