# Supplementary material for: Synthesis of Dithioester Derivatives by Base-Mediated Fragmentation of 1,3-Dithiolanes
Source: Org Lett. 2025 Apr 14;27(16):4135–9. doi: 10.1021/acs.orglett.5c00666 (PMC12038844; doi:10.1021/acs.orglett.5c00666)
Supplement: Supplementary file 4 — ol5c00666_si_004.zip [file ol5c00666_si_004.zip › 13C-APT-NMR/2e_APT_01.fid/log]

Wed Sep 11 13:14:59 2024: Experiment started
Wed Sep 11 13:17:21 2024: BS 1 completed
Wed Sep 11 13:19:33 2024: BS 2 completed
Wed Sep 11 13:21:45 2024: BS 3 completed
Wed Sep 11 13:23:57 2024: BS 4 completed
Wed Sep 11 13:26:09 2024: BS 5 completed
Wed Sep 11 13:28:22 2024: BS 6 completed
Wed Sep 11 13:30:34 2024: BS 7 completed
Wed Sep 11 13:32:46 2024: BS 8 completed
Wed Sep 11 13:34:58 2024: BS 9 completed
Wed Sep 11 13:37:10 2024: BS 10 completed
Wed Sep 11 13:39:22 2024: BS 11 completed
Wed Sep 11 13:41:34 2024: BS 12 completed
Wed Sep 11 13:43:46 2024: BS 13 completed
Wed Sep 11 13:45:59 2024: BS 14 completed
Wed Sep 11 13:48:11 2024: BS 15 completed
Wed Sep 11 13:49:33 2024: Acquisition complete
