# Supplementary material for: Synthesis of Dithioester Derivatives by Base-Mediated Fragmentation of 1,3-Dithiolanes
Source: Org Lett. 2025 Apr 14;27(16):4135–9. doi: 10.1021/acs.orglett.5c00666 (PMC12038844; doi:10.1021/acs.orglett.5c00666)
Supplement: Supplementary file 4 — ol5c00666_si_004.zip [file ol5c00666_si_004.zip › 13C-APT-NMR/2f_APT_01.fid/log]

Fri Sep 20 11:29:35 2024: Experiment started
Fri Sep 20 11:31:58 2024: BS 1 completed
Fri Sep 20 11:34:10 2024: BS 2 completed
Fri Sep 20 11:36:22 2024: BS 3 completed
Fri Sep 20 11:38:35 2024: BS 4 completed
Fri Sep 20 11:40:47 2024: BS 5 completed
Fri Sep 20 11:42:59 2024: BS 6 completed
Fri Sep 20 11:45:11 2024: BS 7 completed
Fri Sep 20 11:47:23 2024: BS 8 completed
Fri Sep 20 11:49:35 2024: BS 9 completed
Fri Sep 20 11:51:47 2024: BS 10 completed
Fri Sep 20 11:53:59 2024: BS 11 completed
Fri Sep 20 11:56:12 2024: BS 12 completed
Fri Sep 20 11:58:24 2024: BS 13 completed
Fri Sep 20 12:00:36 2024: BS 14 completed
Fri Sep 20 12:02:48 2024: BS 15 completed
Fri Sep 20 12:05:00 2024: BS 16 completed
Fri Sep 20 12:07:12 2024: BS 17 completed
Fri Sep 20 12:09:24 2024: BS 18 completed
Fri Sep 20 12:11:36 2024: BS 19 completed
Fri Sep 20 12:13:49 2024: BS 20 completed
Fri Sep 20 12:16:01 2024: BS 21 completed
Fri Sep 20 12:18:13 2024: BS 22 completed
Fri Sep 20 12:20:25 2024: BS 23 completed
Fri Sep 20 12:22:37 2024: BS 24 completed
Fri Sep 20 12:24:49 2024: BS 25 completed
Fri Sep 20 12:27:01 2024: BS 26 completed
Fri Sep 20 12:29:13 2024: BS 27 completed
Fri Sep 20 12:31:26 2024: BS 28 completed
Fri Sep 20 12:33:38 2024: BS 29 completed
Fri Sep 20 12:35:50 2024: BS 30 completed
Fri Sep 20 12:38:02 2024: BS 31 completed
Fri Sep 20 12:38:35 2024: Acquisition complete
