# Supplementary material for: Synthesis of Dithioester Derivatives by Base-Mediated Fragmentation of 1,3-Dithiolanes
Source: Org Lett. 2025 Apr 14;27(16):4135–9. doi: 10.1021/acs.orglett.5c00666 (PMC12038844; doi:10.1021/acs.orglett.5c00666)
Supplement: Supplementary file 4 — ol5c00666_si_004.zip [file ol5c00666_si_004.zip › 13C-APT-NMR/2g_APT_01.fid/log]

Thu Sep 12 17:23:11 2024: Experiment started
Thu Sep 12 17:25:33 2024: BS 1 completed
Thu Sep 12 17:27:45 2024: BS 2 completed
Thu Sep 12 17:29:57 2024: BS 3 completed
Thu Sep 12 17:32:09 2024: BS 4 completed
Thu Sep 12 17:34:22 2024: BS 5 completed
Thu Sep 12 17:36:34 2024: BS 6 completed
Thu Sep 12 17:38:46 2024: BS 7 completed
Thu Sep 12 17:40:58 2024: BS 8 completed
Thu Sep 12 17:43:10 2024: BS 9 completed
Thu Sep 12 17:45:22 2024: BS 10 completed
Thu Sep 12 17:47:34 2024: BS 11 completed
Thu Sep 12 17:49:46 2024: BS 12 completed
Thu Sep 12 17:51:59 2024: BS 13 completed
Thu Sep 12 17:54:11 2024: BS 14 completed
Thu Sep 12 17:56:23 2024: BS 15 completed
Thu Sep 12 17:57:45 2024: Acquisition complete
