# Supplementary material for: Synthesis of Dithioester Derivatives by Base-Mediated Fragmentation of 1,3-Dithiolanes
Source: Org Lett. 2025 Apr 14;27(16):4135–9. doi: 10.1021/acs.orglett.5c00666 (PMC12038844; doi:10.1021/acs.orglett.5c00666)
Supplement: Supplementary file 4 — ol5c00666_si_004.zip [file ol5c00666_si_004.zip › 13C-APT-NMR/2i_APT_01.fid/log]

Tue Sep 17 16:04:38 2024: Experiment started
Tue Sep 17 16:07:02 2024: BS 1 completed
Tue Sep 17 16:09:14 2024: BS 2 completed
Tue Sep 17 16:11:26 2024: BS 3 completed
Tue Sep 17 16:13:38 2024: BS 4 completed
Tue Sep 17 16:15:51 2024: BS 5 completed
Tue Sep 17 16:18:03 2024: BS 6 completed
Tue Sep 17 16:20:15 2024: BS 7 completed
Tue Sep 17 16:22:27 2024: BS 8 completed
Tue Sep 17 16:24:39 2024: BS 9 completed
Tue Sep 17 16:26:51 2024: BS 10 completed
Tue Sep 17 16:29:03 2024: BS 11 completed
Tue Sep 17 16:31:15 2024: BS 12 completed
Tue Sep 17 16:33:28 2024: BS 13 completed
Tue Sep 17 16:35:40 2024: BS 14 completed
Tue Sep 17 16:37:52 2024: BS 15 completed
Tue Sep 17 16:39:14 2024: Acquisition complete
