# Supplementary material for: Synthesis of Dithioester Derivatives by Base-Mediated Fragmentation of 1,3-Dithiolanes
Source: Org Lett. 2025 Apr 14;27(16):4135–9. doi: 10.1021/acs.orglett.5c00666 (PMC12038844; doi:10.1021/acs.orglett.5c00666)
Supplement: Supplementary file 4 — ol5c00666_si_004.zip [file ol5c00666_si_004.zip › 13C-APT-NMR/2j_APT_02.fid/log]

Mon Sep 16 20:01:57 2024: Experiment started
Mon Sep 16 20:04:19 2024: BS 1 completed
Mon Sep 16 20:06:31 2024: BS 2 completed
Mon Sep 16 20:08:43 2024: BS 3 completed
Mon Sep 16 20:10:55 2024: BS 4 completed
Mon Sep 16 20:13:07 2024: BS 5 completed
Mon Sep 16 20:15:19 2024: BS 6 completed
Mon Sep 16 20:17:32 2024: BS 7 completed
Mon Sep 16 20:19:44 2024: BS 8 completed
Mon Sep 16 20:21:56 2024: BS 9 completed
Mon Sep 16 20:24:08 2024: BS 10 completed
Mon Sep 16 20:26:20 2024: BS 11 completed
Mon Sep 16 20:28:32 2024: BS 12 completed
Mon Sep 16 20:30:44 2024: BS 13 completed
Mon Sep 16 20:32:56 2024: BS 14 completed
Mon Sep 16 20:35:08 2024: BS 15 completed
Mon Sep 16 20:37:21 2024: BS 16 completed
Mon Sep 16 20:39:33 2024: BS 17 completed
Mon Sep 16 20:41:45 2024: BS 18 completed
Mon Sep 16 20:43:57 2024: BS 19 completed
Mon Sep 16 20:46:09 2024: BS 20 completed
Mon Sep 16 20:48:21 2024: BS 21 completed
Mon Sep 16 20:50:33 2024: BS 22 completed
Mon Sep 16 20:52:45 2024: BS 23 completed
Mon Sep 16 20:54:58 2024: BS 24 completed
Mon Sep 16 20:57:10 2024: BS 25 completed
Mon Sep 16 20:59:22 2024: BS 26 completed
Mon Sep 16 21:01:34 2024: BS 27 completed
Mon Sep 16 21:03:46 2024: BS 28 completed
Mon Sep 16 21:05:58 2024: BS 29 completed
Mon Sep 16 21:08:10 2024: BS 30 completed
Mon Sep 16 21:10:22 2024: BS 31 completed
Mon Sep 16 21:10:55 2024: Acquisition complete
