# Supplementary material for: Synthesis of Dithioester Derivatives by Base-Mediated Fragmentation of 1,3-Dithiolanes
Source: Org Lett. 2025 Apr 14;27(16):4135–9. doi: 10.1021/acs.orglett.5c00666 (PMC12038844; doi:10.1021/acs.orglett.5c00666)
Supplement: Supplementary file 4 — ol5c00666_si_004.zip [file ol5c00666_si_004.zip › 13C-APT-NMR/2k_APT_01.fid/log]

Thu Sep 26 16:33:20 2024: Experiment started
Thu Sep 26 16:35:42 2024: BS 1 completed
Thu Sep 26 16:37:54 2024: BS 2 completed
Thu Sep 26 16:40:06 2024: BS 3 completed
Thu Sep 26 16:42:18 2024: BS 4 completed
Thu Sep 26 16:44:30 2024: BS 5 completed
Thu Sep 26 16:46:42 2024: BS 6 completed
Thu Sep 26 16:48:55 2024: BS 7 completed
Thu Sep 26 16:51:07 2024: Acquisition complete
