# Supplementary material for: Synthesis of Dithioester Derivatives by Base-Mediated Fragmentation of 1,3-Dithiolanes
Source: Org Lett. 2025 Apr 14;27(16):4135–9. doi: 10.1021/acs.orglett.5c00666 (PMC12038844; doi:10.1021/acs.orglett.5c00666)
Supplement: Supplementary file 4 — ol5c00666_si_004.zip [file ol5c00666_si_004.zip › 13C-APT-NMR/2l_APT_01.fid/log]

Tue Sep 24 23:56:05 2024: Experiment started
Tue Sep 24 23:58:29 2024: BS 1 completed
Wed Sep 25 00:00:41 2024: BS 2 completed
Wed Sep 25 00:02:53 2024: BS 3 completed
Wed Sep 25 00:05:05 2024: BS 4 completed
Wed Sep 25 00:07:18 2024: BS 5 completed
Wed Sep 25 00:09:30 2024: BS 6 completed
Wed Sep 25 00:11:42 2024: BS 7 completed
Wed Sep 25 00:13:54 2024: BS 8 completed
Wed Sep 25 00:16:06 2024: BS 9 completed
Wed Sep 25 00:18:18 2024: BS 10 completed
Wed Sep 25 00:20:30 2024: BS 11 completed
Wed Sep 25 00:22:42 2024: BS 12 completed
Wed Sep 25 00:24:55 2024: BS 13 completed
Wed Sep 25 00:27:07 2024: BS 14 completed
Wed Sep 25 00:29:19 2024: BS 15 completed
Wed Sep 25 00:31:31 2024: BS 16 completed
Wed Sep 25 00:33:43 2024: BS 17 completed
Wed Sep 25 00:35:55 2024: BS 18 completed
Wed Sep 25 00:38:07 2024: BS 19 completed
Wed Sep 25 00:40:19 2024: BS 20 completed
Wed Sep 25 00:42:32 2024: BS 21 completed
Wed Sep 25 00:44:44 2024: BS 22 completed
Wed Sep 25 00:46:56 2024: BS 23 completed
Wed Sep 25 00:49:08 2024: BS 24 completed
Wed Sep 25 00:51:20 2024: BS 25 completed
Wed Sep 25 00:53:32 2024: BS 26 completed
Wed Sep 25 00:55:44 2024: BS 27 completed
Wed Sep 25 00:57:56 2024: BS 28 completed
Wed Sep 25 01:00:08 2024: BS 29 completed
Wed Sep 25 01:02:21 2024: BS 30 completed
Wed Sep 25 01:04:33 2024: BS 31 completed
Wed Sep 25 01:05:06 2024: Acquisition complete
