# Supplementary material for: Synthesis of Dithioester Derivatives by Base-Mediated Fragmentation of 1,3-Dithiolanes
Source: Org Lett. 2025 Apr 14;27(16):4135–9. doi: 10.1021/acs.orglett.5c00666 (PMC12038844; doi:10.1021/acs.orglett.5c00666)
Supplement: Supplementary file 4 — ol5c00666_si_004.zip [file ol5c00666_si_004.zip › 13C-APT-NMR/2n_APT_01.fid/log]

Mon Feb 10 13:04:06 2025: Experiment started
Mon Feb 10 13:06:28 2025: BS 1 completed
Mon Feb 10 13:08:40 2025: BS 2 completed
Mon Feb 10 13:10:52 2025: BS 3 completed
Mon Feb 10 13:13:04 2025: BS 4 completed
Mon Feb 10 13:15:16 2025: BS 5 completed
Mon Feb 10 13:17:28 2025: BS 6 completed
Mon Feb 10 13:19:40 2025: BS 7 completed
Mon Feb 10 13:21:53 2025: Acquisition complete
