# Supplementary material for: Synthesis of Dithioester Derivatives by Base-Mediated Fragmentation of 1,3-Dithiolanes
Source: Org Lett. 2025 Apr 14;27(16):4135–9. doi: 10.1021/acs.orglett.5c00666 (PMC12038844; doi:10.1021/acs.orglett.5c00666)
Supplement: Supplementary file 4 — ol5c00666_si_004.zip [file ol5c00666_si_004.zip › 13C-APT-NMR/30a_APT_01.fid/log]

Mon Jun 24 18:07:54 2024: Experiment started
Mon Jun 24 18:10:17 2024: BS 1 completed
Mon Jun 24 18:12:30 2024: BS 2 completed
Mon Jun 24 18:14:42 2024: BS 3 completed
Mon Jun 24 18:16:54 2024: BS 4 completed
Mon Jun 24 18:19:06 2024: BS 5 completed
Mon Jun 24 18:21:18 2024: BS 6 completed
Mon Jun 24 18:23:30 2024: BS 7 completed
Mon Jun 24 18:25:42 2024: BS 8 completed
Mon Jun 24 18:27:54 2024: BS 9 completed
Mon Jun 24 18:30:07 2024: BS 10 completed
Mon Jun 24 18:32:19 2024: BS 11 completed
Mon Jun 24 18:34:31 2024: BS 12 completed
Mon Jun 24 18:36:43 2024: BS 13 completed
Mon Jun 24 18:38:55 2024: BS 14 completed
Mon Jun 24 18:41:07 2024: BS 15 completed
Mon Jun 24 18:43:19 2024: BS 16 completed
Mon Jun 24 18:45:31 2024: BS 17 completed
Mon Jun 24 18:47:44 2024: BS 18 completed
Mon Jun 24 18:49:56 2024: BS 19 completed
Mon Jun 24 18:52:08 2024: BS 20 completed
Mon Jun 24 18:54:20 2024: BS 21 completed
Mon Jun 24 18:56:32 2024: BS 22 completed
Mon Jun 24 18:58:44 2024: BS 23 completed
Mon Jun 24 19:00:56 2024: BS 24 completed
Mon Jun 24 19:03:08 2024: BS 25 completed
Mon Jun 24 19:05:21 2024: BS 26 completed
Mon Jun 24 19:07:33 2024: BS 27 completed
Mon Jun 24 19:09:45 2024: BS 28 completed
Mon Jun 24 19:11:57 2024: BS 29 completed
Mon Jun 24 19:14:09 2024: BS 30 completed
Mon Jun 24 19:16:21 2024: BS 31 completed
Mon Jun 24 19:16:54 2024: Acquisition complete
