# Supplementary material for: Synthesis of Dithioester Derivatives by Base-Mediated Fragmentation of 1,3-Dithiolanes
Source: Org Lett. 2025 Apr 14;27(16):4135–9. doi: 10.1021/acs.orglett.5c00666 (PMC12038844; doi:10.1021/acs.orglett.5c00666)
Supplement: Supplementary file 4 — ol5c00666_si_004.zip [file ol5c00666_si_004.zip › 13C-APT-NMR/30b_APT_01.fid/log]

Thu Aug 15 13:07:46 2024: Experiment started
Thu Aug 15 13:10:08 2024: BS 1 completed
Thu Aug 15 13:12:20 2024: BS 2 completed
Thu Aug 15 13:14:32 2024: BS 3 completed
Thu Aug 15 13:16:44 2024: BS 4 completed
Thu Aug 15 13:18:56 2024: BS 5 completed
Thu Aug 15 13:21:09 2024: BS 6 completed
Thu Aug 15 13:23:21 2024: BS 7 completed
Thu Aug 15 13:25:33 2024: Acquisition complete
