# Supplementary material for: Synthesis of Dithioester Derivatives by Base-Mediated Fragmentation of 1,3-Dithiolanes
Source: Org Lett. 2025 Apr 14;27(16):4135–9. doi: 10.1021/acs.orglett.5c00666 (PMC12038844; doi:10.1021/acs.orglett.5c00666)
Supplement: Supplementary file 4 — ol5c00666_si_004.zip [file ol5c00666_si_004.zip › 13C-APT-NMR/30c_APT_01.fid/log]

Mon Jul  1 18:07:19 2024: Experiment started
Mon Jul  1 18:09:43 2024: BS 1 completed
Mon Jul  1 18:11:55 2024: BS 2 completed
Mon Jul  1 18:14:07 2024: BS 3 completed
Mon Jul  1 18:16:19 2024: BS 4 completed
Mon Jul  1 18:18:32 2024: BS 5 completed
Mon Jul  1 18:20:44 2024: BS 6 completed
Mon Jul  1 18:22:56 2024: BS 7 completed
Mon Jul  1 18:25:08 2024: BS 8 completed
Mon Jul  1 18:27:20 2024: BS 9 completed
Mon Jul  1 18:29:32 2024: BS 10 completed
Mon Jul  1 18:31:44 2024: BS 11 completed
Mon Jul  1 18:33:56 2024: BS 12 completed
Mon Jul  1 18:36:09 2024: BS 13 completed
Mon Jul  1 18:38:21 2024: BS 14 completed
Mon Jul  1 18:40:33 2024: BS 15 completed
Mon Jul  1 18:42:45 2024: BS 16 completed
Mon Jul  1 18:44:57 2024: BS 17 completed
Mon Jul  1 18:47:09 2024: BS 18 completed
Mon Jul  1 18:49:21 2024: BS 19 completed
Mon Jul  1 18:51:33 2024: BS 20 completed
Mon Jul  1 18:53:46 2024: BS 21 completed
Mon Jul  1 18:55:58 2024: BS 22 completed
Mon Jul  1 18:58:10 2024: BS 23 completed
Mon Jul  1 19:00:22 2024: BS 24 completed
Mon Jul  1 19:02:34 2024: BS 25 completed
Mon Jul  1 19:04:46 2024: BS 26 completed
Mon Jul  1 19:06:58 2024: BS 27 completed
Mon Jul  1 19:09:10 2024: BS 28 completed
Mon Jul  1 19:11:22 2024: BS 29 completed
Mon Jul  1 19:13:35 2024: BS 30 completed
Mon Jul  1 19:15:47 2024: BS 31 completed
Mon Jul  1 19:16:20 2024: Acquisition complete
