# Supplementary material for: Synthesis of Dithioester Derivatives by Base-Mediated Fragmentation of 1,3-Dithiolanes
Source: Org Lett. 2025 Apr 14;27(16):4135–9. doi: 10.1021/acs.orglett.5c00666 (PMC12038844; doi:10.1021/acs.orglett.5c00666)
Supplement: Supplementary file 4 — ol5c00666_si_004.zip [file ol5c00666_si_004.zip › 13C-APT-NMR/30d_APT_01.fid/log]

Thu Jun 27 14:08:09 2024: Experiment started
Thu Jun 27 14:10:32 2024: BS 1 completed
Thu Jun 27 14:12:45 2024: BS 2 completed
Thu Jun 27 14:14:57 2024: BS 3 completed
Thu Jun 27 14:17:09 2024: BS 4 completed
Thu Jun 27 14:19:21 2024: BS 5 completed
Thu Jun 27 14:21:33 2024: BS 6 completed
Thu Jun 27 14:23:45 2024: BS 7 completed
Thu Jun 27 14:25:57 2024: BS 8 completed
Thu Jun 27 14:28:09 2024: BS 9 completed
Thu Jun 27 14:30:22 2024: BS 10 completed
Thu Jun 27 14:32:34 2024: BS 11 completed
Thu Jun 27 14:34:46 2024: BS 12 completed
Thu Jun 27 14:36:58 2024: BS 13 completed
Thu Jun 27 14:39:10 2024: BS 14 completed
Thu Jun 27 14:41:22 2024: BS 15 completed
Thu Jun 27 14:43:34 2024: BS 16 completed
Thu Jun 27 14:45:46 2024: BS 17 completed
Thu Jun 27 14:47:59 2024: BS 18 completed
Thu Jun 27 14:50:11 2024: BS 19 completed
Thu Jun 27 14:52:23 2024: BS 20 completed
Thu Jun 27 14:54:35 2024: BS 21 completed
Thu Jun 27 14:56:47 2024: BS 22 completed
Thu Jun 27 14:58:59 2024: BS 23 completed
Thu Jun 27 15:01:11 2024: BS 24 completed
Thu Jun 27 15:03:23 2024: BS 25 completed
Thu Jun 27 15:05:35 2024: BS 26 completed
Thu Jun 27 15:07:48 2024: BS 27 completed
Thu Jun 27 15:10:00 2024: BS 28 completed
Thu Jun 27 15:12:12 2024: BS 29 completed
Thu Jun 27 15:14:24 2024: BS 30 completed
Thu Jun 27 15:16:36 2024: BS 31 completed
Thu Jun 27 15:17:09 2024: Acquisition complete
