# Supplementary material for: Synthesis of Dithioester Derivatives by Base-Mediated Fragmentation of 1,3-Dithiolanes
Source: Org Lett. 2025 Apr 14;27(16):4135–9. doi: 10.1021/acs.orglett.5c00666 (PMC12038844; doi:10.1021/acs.orglett.5c00666)
Supplement: Supplementary file 4 — ol5c00666_si_004.zip [file ol5c00666_si_004.zip › 13C-APT-NMR/30e_APT_01.fid/log]

Wed Aug 14 16:50:42 2024: Experiment started
Wed Aug 14 16:53:06 2024: BS 1 completed
Wed Aug 14 16:55:18 2024: BS 2 completed
Wed Aug 14 16:57:30 2024: BS 3 completed
Wed Aug 14 16:59:42 2024: BS 4 completed
Wed Aug 14 17:01:54 2024: BS 5 completed
Wed Aug 14 17:04:06 2024: BS 6 completed
Wed Aug 14 17:06:19 2024: BS 7 completed
Wed Aug 14 17:08:31 2024: BS 8 completed
Wed Aug 14 17:10:43 2024: BS 9 completed
Wed Aug 14 17:12:55 2024: BS 10 completed
Wed Aug 14 17:15:07 2024: BS 11 completed
Wed Aug 14 17:17:19 2024: BS 12 completed
Wed Aug 14 17:19:31 2024: BS 13 completed
Wed Aug 14 17:21:43 2024: BS 14 completed
Wed Aug 14 17:23:56 2024: BS 15 completed
Wed Aug 14 17:25:18 2024: Acquisition complete
