# Supplementary material for: Synthesis of Dithioester Derivatives by Base-Mediated Fragmentation of 1,3-Dithiolanes
Source: Org Lett. 2025 Apr 14;27(16):4135–9. doi: 10.1021/acs.orglett.5c00666 (PMC12038844; doi:10.1021/acs.orglett.5c00666)
Supplement: Supplementary file 4 — ol5c00666_si_004.zip [file ol5c00666_si_004.zip › 13C-APT-NMR/30f_APT_01.fid/log]

Mon Sep  2 17:10:40 2024: Experiment started
Mon Sep  2 17:13:02 2024: BS 1 completed
Mon Sep  2 17:15:14 2024: BS 2 completed
Mon Sep  2 17:17:26 2024: BS 3 completed
Mon Sep  2 17:19:38 2024: BS 4 completed
Mon Sep  2 17:21:51 2024: BS 5 completed
Mon Sep  2 17:24:03 2024: BS 6 completed
Mon Sep  2 17:26:15 2024: BS 7 completed
Mon Sep  2 17:28:27 2024: BS 8 completed
Mon Sep  2 17:30:39 2024: BS 9 completed
Mon Sep  2 17:32:51 2024: BS 10 completed
Mon Sep  2 17:35:03 2024: BS 11 completed
Mon Sep  2 17:37:15 2024: BS 12 completed
Mon Sep  2 17:39:28 2024: BS 13 completed
Mon Sep  2 17:41:40 2024: BS 14 completed
Mon Sep  2 17:43:52 2024: BS 15 completed
Mon Sep  2 17:45:14 2024: Acquisition complete
