# Supplementary material for: Synthesis of Dithioester Derivatives by Base-Mediated Fragmentation of 1,3-Dithiolanes
Source: Org Lett. 2025 Apr 14;27(16):4135–9. doi: 10.1021/acs.orglett.5c00666 (PMC12038844; doi:10.1021/acs.orglett.5c00666)
Supplement: Supplementary file 4 — ol5c00666_si_004.zip [file ol5c00666_si_004.zip › 13C-APT-NMR/30g_APT_01.fid/log]

Wed Aug 14 13:28:43 2024: Experiment started
Wed Aug 14 13:31:05 2024: BS 1 completed
Wed Aug 14 13:33:17 2024: BS 2 completed
Wed Aug 14 13:35:29 2024: BS 3 completed
Wed Aug 14 13:37:41 2024: BS 4 completed
Wed Aug 14 13:39:53 2024: BS 5 completed
Wed Aug 14 13:42:05 2024: BS 6 completed
Wed Aug 14 13:44:17 2024: BS 7 completed
Wed Aug 14 13:46:29 2024: BS 8 completed
Wed Aug 14 13:48:42 2024: BS 9 completed
Wed Aug 14 13:50:54 2024: BS 10 completed
Wed Aug 14 13:53:06 2024: BS 11 completed
Wed Aug 14 13:55:18 2024: BS 12 completed
Wed Aug 14 13:56:14 2024: Acquisition aborted
