# Supplementary material for: Synthesis of Dithioester Derivatives by Base-Mediated Fragmentation of 1,3-Dithiolanes
Source: Org Lett. 2025 Apr 14;27(16):4135–9. doi: 10.1021/acs.orglett.5c00666 (PMC12038844; doi:10.1021/acs.orglett.5c00666)
Supplement: Supplementary file 4 — ol5c00666_si_004.zip [file ol5c00666_si_004.zip › 13C-APT-NMR/30i_APT_01.fid/log]

Wed Sep  4 17:15:18 2024: Experiment started
Wed Sep  4 17:17:39 2024: BS 1 completed
Wed Sep  4 17:19:52 2024: BS 2 completed
Wed Sep  4 17:22:04 2024: BS 3 completed
Wed Sep  4 17:24:16 2024: BS 4 completed
Wed Sep  4 17:26:28 2024: BS 5 completed
Wed Sep  4 17:28:40 2024: BS 6 completed
Wed Sep  4 17:30:52 2024: BS 7 completed
Wed Sep  4 17:33:04 2024: BS 8 completed
Wed Sep  4 17:35:16 2024: BS 9 completed
Wed Sep  4 17:37:29 2024: BS 10 completed
Wed Sep  4 17:39:41 2024: BS 11 completed
Wed Sep  4 17:41:53 2024: BS 12 completed
Wed Sep  4 17:44:05 2024: BS 13 completed
Wed Sep  4 17:46:17 2024: BS 14 completed
Wed Sep  4 17:48:29 2024: BS 15 completed
Wed Sep  4 17:49:52 2024: Acquisition complete
