# Supplementary material for: Synthesis of Dithioester Derivatives by Base-Mediated Fragmentation of 1,3-Dithiolanes
Source: Org Lett. 2025 Apr 14;27(16):4135–9. doi: 10.1021/acs.orglett.5c00666 (PMC12038844; doi:10.1021/acs.orglett.5c00666)
Supplement: Supplementary file 4 — ol5c00666_si_004.zip [file ol5c00666_si_004.zip › 13C-APT-NMR/30j_APT_01.fid/log]

Fri Jul  5 11:57:37 2024: Experiment started
Fri Jul  5 11:59:58 2024: BS 1 completed
Fri Jul  5 12:02:10 2024: BS 2 completed
Fri Jul  5 12:04:22 2024: BS 3 completed
Fri Jul  5 12:06:35 2024: BS 4 completed
Fri Jul  5 12:08:47 2024: BS 5 completed
Fri Jul  5 12:10:59 2024: BS 6 completed
Fri Jul  5 12:13:11 2024: BS 7 completed
Fri Jul  5 12:15:23 2024: BS 8 completed
Fri Jul  5 12:17:35 2024: BS 9 completed
Fri Jul  5 12:19:47 2024: BS 10 completed
Fri Jul  5 12:21:59 2024: BS 11 completed
Fri Jul  5 12:24:12 2024: BS 12 completed
Fri Jul  5 12:26:24 2024: BS 13 completed
Fri Jul  5 12:28:36 2024: BS 14 completed
Fri Jul  5 12:30:48 2024: BS 15 completed
Fri Jul  5 12:32:11 2024: Acquisition complete
