# Supplementary material for: Synthesis of Dithioester Derivatives by Base-Mediated Fragmentation of 1,3-Dithiolanes
Source: Org Lett. 2025 Apr 14;27(16):4135–9. doi: 10.1021/acs.orglett.5c00666 (PMC12038844; doi:10.1021/acs.orglett.5c00666)
Supplement: Supplementary file 4 — ol5c00666_si_004.zip [file ol5c00666_si_004.zip › 13C-APT-NMR/30k_APT_01.fid/log]

Tue Jun 25 18:08:14 2024: Experiment started
Tue Jun 25 18:10:38 2024: BS 1 completed
Tue Jun 25 18:12:50 2024: BS 2 completed
Tue Jun 25 18:15:02 2024: BS 3 completed
Tue Jun 25 18:17:14 2024: BS 4 completed
Tue Jun 25 18:19:26 2024: BS 5 completed
Tue Jun 25 18:21:38 2024: BS 6 completed
Tue Jun 25 18:23:51 2024: BS 7 completed
Tue Jun 25 18:26:03 2024: BS 8 completed
Tue Jun 25 18:28:15 2024: BS 9 completed
Tue Jun 25 18:30:27 2024: BS 10 completed
Tue Jun 25 18:32:39 2024: BS 11 completed
Tue Jun 25 18:34:51 2024: BS 12 completed
Tue Jun 25 18:37:03 2024: BS 13 completed
Tue Jun 25 18:39:15 2024: BS 14 completed
Tue Jun 25 18:41:28 2024: BS 15 completed
Tue Jun 25 18:43:40 2024: BS 16 completed
Tue Jun 25 18:45:52 2024: BS 17 completed
Tue Jun 25 18:48:04 2024: BS 18 completed
Tue Jun 25 18:50:16 2024: BS 19 completed
Tue Jun 25 18:52:28 2024: BS 20 completed
Tue Jun 25 18:54:40 2024: BS 21 completed
Tue Jun 25 18:56:52 2024: BS 22 completed
Tue Jun 25 18:59:05 2024: BS 23 completed
Tue Jun 25 19:01:17 2024: BS 24 completed
Tue Jun 25 19:03:29 2024: BS 25 completed
Tue Jun 25 19:05:41 2024: BS 26 completed
Tue Jun 25 19:07:53 2024: BS 27 completed
Tue Jun 25 19:10:05 2024: BS 28 completed
Tue Jun 25 19:12:17 2024: BS 29 completed
Tue Jun 25 19:14:29 2024: BS 30 completed
Tue Jun 25 19:16:41 2024: BS 31 completed
Tue Jun 25 19:17:15 2024: Acquisition complete
