# Supplementary material for: Synthesis of Dithioester Derivatives by Base-Mediated Fragmentation of 1,3-Dithiolanes
Source: Org Lett. 2025 Apr 14;27(16):4135–9. doi: 10.1021/acs.orglett.5c00666 (PMC12038844; doi:10.1021/acs.orglett.5c00666)
Supplement: Supplementary file 4 — ol5c00666_si_004.zip [file ol5c00666_si_004.zip › 13C-APT-NMR/30l_APT_01.fid/log]

Wed Sep  4 13:38:04 2024: Experiment started
Wed Sep  4 13:40:26 2024: BS 1 completed
Wed Sep  4 13:42:38 2024: BS 2 completed
Wed Sep  4 13:44:50 2024: BS 3 completed
Wed Sep  4 13:47:02 2024: BS 4 completed
Wed Sep  4 13:49:14 2024: BS 5 completed
Wed Sep  4 13:51:26 2024: BS 6 completed
Wed Sep  4 13:53:38 2024: BS 7 completed
Wed Sep  4 13:55:51 2024: Acquisition complete
