# Supplementary material for: Synthesis of Dithioester Derivatives by Base-Mediated Fragmentation of 1,3-Dithiolanes
Source: Org Lett. 2025 Apr 14;27(16):4135–9. doi: 10.1021/acs.orglett.5c00666 (PMC12038844; doi:10.1021/acs.orglett.5c00666)
Supplement: Supplementary file 4 — ol5c00666_si_004.zip [file ol5c00666_si_004.zip › 13C-APT-NMR/31a_APT_01.fid/log]

Thu May 23 00:52:54 2024: Experiment started
Thu May 23 00:55:15 2024: BS 1 completed
Thu May 23 00:57:27 2024: BS 2 completed
Thu May 23 00:59:39 2024: BS 3 completed
Thu May 23 01:01:52 2024: BS 4 completed
Thu May 23 01:04:04 2024: BS 5 completed
Thu May 23 01:06:16 2024: BS 6 completed
Thu May 23 01:08:28 2024: BS 7 completed
Thu May 23 01:10:40 2024: BS 8 completed
Thu May 23 01:12:52 2024: BS 9 completed
Thu May 23 01:15:04 2024: BS 10 completed
Thu May 23 01:17:16 2024: BS 11 completed
Thu May 23 01:19:29 2024: BS 12 completed
Thu May 23 01:21:41 2024: BS 13 completed
Thu May 23 01:23:53 2024: BS 14 completed
Thu May 23 01:26:05 2024: BS 15 completed
Thu May 23 01:28:17 2024: BS 16 completed
Thu May 23 01:30:29 2024: BS 17 completed
Thu May 23 01:32:41 2024: BS 18 completed
Thu May 23 01:34:53 2024: BS 19 completed
Thu May 23 01:37:06 2024: BS 20 completed
Thu May 23 01:39:18 2024: BS 21 completed
Thu May 23 01:41:30 2024: BS 22 completed
Thu May 23 01:43:42 2024: BS 23 completed
Thu May 23 01:45:54 2024: BS 24 completed
Thu May 23 01:48:06 2024: BS 25 completed
Thu May 23 01:50:18 2024: BS 26 completed
Thu May 23 01:52:30 2024: BS 27 completed
Thu May 23 01:54:43 2024: BS 28 completed
Thu May 23 01:56:55 2024: BS 29 completed
Thu May 23 01:59:07 2024: BS 30 completed
Thu May 23 02:01:19 2024: BS 31 completed
Thu May 23 02:03:31 2024: BS 32 completed
Thu May 23 02:05:43 2024: BS 33 completed
Thu May 23 02:07:55 2024: BS 34 completed
Thu May 23 02:10:07 2024: BS 35 completed
Thu May 23 02:12:20 2024: BS 36 completed
Thu May 23 02:14:32 2024: BS 37 completed
Thu May 23 02:16:44 2024: BS 38 completed
Thu May 23 02:18:56 2024: BS 39 completed
Thu May 23 02:21:08 2024: BS 40 completed
Thu May 23 02:23:20 2024: BS 41 completed
Thu May 23 02:25:32 2024: BS 42 completed
Thu May 23 02:27:44 2024: BS 43 completed
Thu May 23 02:29:56 2024: BS 44 completed
Thu May 23 02:32:09 2024: BS 45 completed
Thu May 23 02:34:21 2024: BS 46 completed
Thu May 23 02:36:33 2024: BS 47 completed
Thu May 23 02:38:45 2024: BS 48 completed
Thu May 23 02:40:57 2024: BS 49 completed
Thu May 23 02:43:09 2024: BS 50 completed
Thu May 23 02:45:21 2024: BS 51 completed
Thu May 23 02:47:33 2024: BS 52 completed
Thu May 23 02:49:46 2024: BS 53 completed
Thu May 23 02:51:58 2024: BS 54 completed
Thu May 23 02:54:10 2024: BS 55 completed
Thu May 23 02:56:22 2024: BS 56 completed
Thu May 23 02:58:34 2024: BS 57 completed
Thu May 23 03:00:46 2024: BS 58 completed
Thu May 23 03:02:58 2024: BS 59 completed
Thu May 23 03:05:10 2024: BS 60 completed
Thu May 23 03:07:23 2024: BS 61 completed
Thu May 23 03:09:35 2024: BS 62 completed
Thu May 23 03:10:41 2024: Acquisition complete
