# Supplementary material for: Synthesis of Dithioester Derivatives by Base-Mediated Fragmentation of 1,3-Dithiolanes
Source: Org Lett. 2025 Apr 14;27(16):4135–9. doi: 10.1021/acs.orglett.5c00666 (PMC12038844; doi:10.1021/acs.orglett.5c00666)
Supplement: Supplementary file 4 — ol5c00666_si_004.zip [file ol5c00666_si_004.zip › 13C-APT-NMR/31c_APT_01.fid/log]

Tue Oct 22 20:17:24 2024: Experiment started
Tue Oct 22 20:19:46 2024: BS 1 completed
Tue Oct 22 20:21:58 2024: BS 2 completed
Tue Oct 22 20:24:10 2024: BS 3 completed
Tue Oct 22 20:26:22 2024: BS 4 completed
Tue Oct 22 20:28:34 2024: BS 5 completed
Tue Oct 22 20:30:46 2024: BS 6 completed
Tue Oct 22 20:32:58 2024: BS 7 completed
Tue Oct 22 20:35:10 2024: BS 8 completed
Tue Oct 22 20:37:23 2024: BS 9 completed
Tue Oct 22 20:39:35 2024: BS 10 completed
Tue Oct 22 20:41:47 2024: BS 11 completed
Tue Oct 22 20:43:59 2024: BS 12 completed
Tue Oct 22 20:46:11 2024: BS 13 completed
Tue Oct 22 20:48:23 2024: BS 14 completed
Tue Oct 22 20:50:35 2024: BS 15 completed
Tue Oct 22 20:52:47 2024: BS 16 completed
Tue Oct 22 20:55:00 2024: BS 17 completed
Tue Oct 22 20:57:12 2024: BS 18 completed
Tue Oct 22 20:59:24 2024: BS 19 completed
Tue Oct 22 21:01:36 2024: BS 20 completed
Tue Oct 22 21:03:48 2024: BS 21 completed
Tue Oct 22 21:06:00 2024: BS 22 completed
Tue Oct 22 21:08:12 2024: BS 23 completed
Tue Oct 22 21:10:24 2024: BS 24 completed
Tue Oct 22 21:12:37 2024: BS 25 completed
Tue Oct 22 21:14:49 2024: BS 26 completed
Tue Oct 22 21:17:01 2024: BS 27 completed
Tue Oct 22 21:19:13 2024: BS 28 completed
Tue Oct 22 21:21:25 2024: BS 29 completed
Tue Oct 22 21:23:37 2024: BS 30 completed
Tue Oct 22 21:25:49 2024: BS 31 completed
Tue Oct 22 21:26:22 2024: Acquisition complete
