# Supplementary material for: Synthesis of Dithioester Derivatives by Base-Mediated Fragmentation of 1,3-Dithiolanes
Source: Org Lett. 2025 Apr 14;27(16):4135–9. doi: 10.1021/acs.orglett.5c00666 (PMC12038844; doi:10.1021/acs.orglett.5c00666)
Supplement: Supplementary file 4 — ol5c00666_si_004.zip [file ol5c00666_si_004.zip › 13C-APT-NMR/31dR_APT_01.fid/log]

Mon Jan 27 18:50:24 2025: Experiment started
Mon Jan 27 18:52:46 2025: BS 1 completed
Mon Jan 27 18:54:58 2025: BS 2 completed
Mon Jan 27 18:57:10 2025: BS 3 completed
Mon Jan 27 18:59:22 2025: BS 4 completed
Mon Jan 27 19:01:34 2025: BS 5 completed
Mon Jan 27 19:03:46 2025: BS 6 completed
Mon Jan 27 19:05:59 2025: BS 7 completed
Mon Jan 27 19:08:11 2025: BS 8 completed
Mon Jan 27 19:10:23 2025: BS 9 completed
Mon Jan 27 19:12:35 2025: BS 10 completed
Mon Jan 27 19:14:47 2025: BS 11 completed
Mon Jan 27 19:16:59 2025: BS 12 completed
Mon Jan 27 19:19:11 2025: BS 13 completed
Mon Jan 27 19:21:23 2025: BS 14 completed
Mon Jan 27 19:23:36 2025: BS 15 completed
Mon Jan 27 19:25:48 2025: BS 16 completed
Mon Jan 27 19:28:00 2025: BS 17 completed
Mon Jan 27 19:30:12 2025: BS 18 completed
Mon Jan 27 19:32:24 2025: BS 19 completed
Mon Jan 27 19:34:36 2025: BS 20 completed
Mon Jan 27 19:36:48 2025: BS 21 completed
Mon Jan 27 19:39:00 2025: BS 22 completed
Mon Jan 27 19:41:13 2025: BS 23 completed
Mon Jan 27 19:43:25 2025: BS 24 completed
Mon Jan 27 19:45:37 2025: Acquisition complete
