# Supplementary material for: Synthesis of Dithioester Derivatives by Base-Mediated Fragmentation of 1,3-Dithiolanes
Source: Org Lett. 2025 Apr 14;27(16):4135–9. doi: 10.1021/acs.orglett.5c00666 (PMC12038844; doi:10.1021/acs.orglett.5c00666)
Supplement: Supplementary file 4 — ol5c00666_si_004.zip [file ol5c00666_si_004.zip › 13C-APT-NMR/31d_APT_01.fid/log]

Mon Nov  4 13:12:17 2024: Experiment started
Mon Nov  4 13:14:39 2024: BS 1 completed
Mon Nov  4 13:16:51 2024: BS 2 completed
Mon Nov  4 13:19:03 2024: BS 3 completed
Mon Nov  4 13:21:16 2024: BS 4 completed
Mon Nov  4 13:23:28 2024: BS 5 completed
Mon Nov  4 13:25:40 2024: BS 6 completed
Mon Nov  4 13:27:52 2024: BS 7 completed
Mon Nov  4 13:30:04 2024: BS 8 completed
Mon Nov  4 13:32:16 2024: BS 9 completed
Mon Nov  4 13:34:28 2024: BS 10 completed
Mon Nov  4 13:36:40 2024: BS 11 completed
Mon Nov  4 13:38:53 2024: BS 12 completed
Mon Nov  4 13:41:05 2024: BS 13 completed
Mon Nov  4 13:43:17 2024: BS 14 completed
Mon Nov  4 13:45:29 2024: BS 15 completed
Mon Nov  4 13:46:51 2024: Acquisition complete
