# Supplementary material for: Synthesis of Dithioester Derivatives by Base-Mediated Fragmentation of 1,3-Dithiolanes
Source: Org Lett. 2025 Apr 14;27(16):4135–9. doi: 10.1021/acs.orglett.5c00666 (PMC12038844; doi:10.1021/acs.orglett.5c00666)
Supplement: Supplementary file 4 — ol5c00666_si_004.zip [file ol5c00666_si_004.zip › 13C-APT-NMR/31gR_APT_01.fid/log]

Mon Jan 27 20:36:51 2025: Experiment started
Mon Jan 27 20:39:12 2025: BS 1 completed
Mon Jan 27 20:41:25 2025: BS 2 completed
Mon Jan 27 20:43:37 2025: BS 3 completed
Mon Jan 27 20:45:49 2025: BS 4 completed
Mon Jan 27 20:48:01 2025: BS 5 completed
Mon Jan 27 20:50:13 2025: BS 6 completed
Mon Jan 27 20:52:25 2025: BS 7 completed
Mon Jan 27 20:54:37 2025: BS 8 completed
Mon Jan 27 20:56:49 2025: BS 9 completed
Mon Jan 27 20:59:02 2025: BS 10 completed
Mon Jan 27 21:01:14 2025: BS 11 completed
Mon Jan 27 21:03:26 2025: BS 12 completed
Mon Jan 27 21:05:38 2025: BS 13 completed
Mon Jan 27 21:07:50 2025: BS 14 completed
Mon Jan 27 21:10:02 2025: BS 15 completed
Mon Jan 27 21:12:14 2025: BS 16 completed
Mon Jan 27 21:14:26 2025: BS 17 completed
Mon Jan 27 21:16:39 2025: BS 18 completed
Mon Jan 27 21:18:51 2025: BS 19 completed
Mon Jan 27 21:21:03 2025: BS 20 completed
Mon Jan 27 21:23:15 2025: BS 21 completed
Mon Jan 27 21:25:27 2025: BS 22 completed
Mon Jan 27 21:27:39 2025: BS 23 completed
Mon Jan 27 21:29:51 2025: BS 24 completed
Mon Jan 27 21:32:03 2025: Acquisition complete
