# Supplementary material for: Synthesis of Dithioester Derivatives by Base-Mediated Fragmentation of 1,3-Dithiolanes
Source: Org Lett. 2025 Apr 14;27(16):4135–9. doi: 10.1021/acs.orglett.5c00666 (PMC12038844; doi:10.1021/acs.orglett.5c00666)
Supplement: Supplementary file 4 — ol5c00666_si_004.zip [file ol5c00666_si_004.zip › 13C-APT-NMR/31g_APT_01.fid/log]

Fri Sep 27 10:56:07 2024: Experiment started
Fri Sep 27 10:58:29 2024: BS 1 completed
Fri Sep 27 11:00:41 2024: BS 2 completed
Fri Sep 27 11:02:53 2024: BS 3 completed
Fri Sep 27 11:05:05 2024: BS 4 completed
Fri Sep 27 11:07:18 2024: BS 5 completed
Fri Sep 27 11:09:30 2024: BS 6 completed
Fri Sep 27 11:11:42 2024: BS 7 completed
Fri Sep 27 11:13:54 2024: Acquisition complete
