# Supplementary material for: Synthesis of Dithioester Derivatives by Base-Mediated Fragmentation of 1,3-Dithiolanes
Source: Org Lett. 2025 Apr 14;27(16):4135–9. doi: 10.1021/acs.orglett.5c00666 (PMC12038844; doi:10.1021/acs.orglett.5c00666)
Supplement: Supplementary file 4 — ol5c00666_si_004.zip [file ol5c00666_si_004.zip › 13C-APT-NMR/31i_APT_01.fid/log]

Tue Oct  8 17:17:04 2024: Experiment started
Tue Oct  8 17:19:25 2024: BS 1 completed
Tue Oct  8 17:21:37 2024: BS 2 completed
Tue Oct  8 17:23:49 2024: BS 3 completed
Tue Oct  8 17:26:02 2024: BS 4 completed
Tue Oct  8 17:28:14 2024: BS 5 completed
Tue Oct  8 17:30:26 2024: BS 6 completed
Tue Oct  8 17:32:38 2024: BS 7 completed
Tue Oct  8 17:34:50 2024: BS 8 completed
Tue Oct  8 17:37:02 2024: BS 9 completed
Tue Oct  8 17:39:14 2024: BS 10 completed
Tue Oct  8 17:41:26 2024: BS 11 completed
Tue Oct  8 17:43:39 2024: BS 12 completed
Tue Oct  8 17:45:51 2024: BS 13 completed
Tue Oct  8 17:48:03 2024: BS 14 completed
Tue Oct  8 17:50:15 2024: BS 15 completed
Tue Oct  8 17:52:27 2024: BS 16 completed
Tue Oct  8 17:54:39 2024: BS 17 completed
Tue Oct  8 17:56:51 2024: BS 18 completed
Tue Oct  8 17:59:03 2024: BS 19 completed
Tue Oct  8 18:01:16 2024: BS 20 completed
Tue Oct  8 18:03:28 2024: BS 21 completed
Tue Oct  8 18:05:40 2024: BS 22 completed
Tue Oct  8 18:07:52 2024: BS 23 completed
Tue Oct  8 18:10:04 2024: BS 24 completed
Tue Oct  8 18:12:16 2024: BS 25 completed
Tue Oct  8 18:14:28 2024: BS 26 completed
Tue Oct  8 18:16:40 2024: BS 27 completed
Tue Oct  8 18:18:53 2024: BS 28 completed
Tue Oct  8 18:21:05 2024: BS 29 completed
Tue Oct  8 18:23:17 2024: BS 30 completed
Tue Oct  8 18:25:29 2024: BS 31 completed
Tue Oct  8 18:26:02 2024: Acquisition complete
