# Supplementary material for: Synthesis of Dithioester Derivatives by Base-Mediated Fragmentation of 1,3-Dithiolanes
Source: Org Lett. 2025 Apr 14;27(16):4135–9. doi: 10.1021/acs.orglett.5c00666 (PMC12038844; doi:10.1021/acs.orglett.5c00666)
Supplement: Supplementary file 4 — ol5c00666_si_004.zip [file ol5c00666_si_004.zip › 13C-APT-NMR/31j_APT_01.fid/log]

Thu Oct  3 14:52:10 2024: Experiment started
Thu Oct  3 14:54:32 2024: BS 1 completed
Thu Oct  3 14:56:44 2024: BS 2 completed
Thu Oct  3 14:58:56 2024: BS 3 completed
Thu Oct  3 15:01:08 2024: BS 4 completed
Thu Oct  3 15:03:21 2024: BS 5 completed
Thu Oct  3 15:05:33 2024: BS 6 completed
Thu Oct  3 15:07:45 2024: BS 7 completed
Thu Oct  3 15:09:57 2024: BS 8 completed
Thu Oct  3 15:12:09 2024: BS 9 completed
Thu Oct  3 15:14:21 2024: BS 10 completed
Thu Oct  3 15:16:33 2024: BS 11 completed
Thu Oct  3 15:18:45 2024: BS 12 completed
Thu Oct  3 15:20:58 2024: BS 13 completed
Thu Oct  3 15:23:10 2024: BS 14 completed
Thu Oct  3 15:25:22 2024: BS 15 completed
Thu Oct  3 15:26:44 2024: Acquisition complete
