# Supplementary material for: Synthesis of Dithioester Derivatives by Base-Mediated Fragmentation of 1,3-Dithiolanes
Source: Org Lett. 2025 Apr 14;27(16):4135–9. doi: 10.1021/acs.orglett.5c00666 (PMC12038844; doi:10.1021/acs.orglett.5c00666)
Supplement: Supplementary file 4 — ol5c00666_si_004.zip [file ol5c00666_si_004.zip › 13C-APT-NMR/31k_APT_01.fid/log]

Mon Oct  7 11:53:04 2024: Experiment started
Mon Oct  7 11:55:26 2024: BS 1 completed
Mon Oct  7 11:57:38 2024: BS 2 completed
Mon Oct  7 11:59:50 2024: BS 3 completed
Mon Oct  7 12:02:02 2024: BS 4 completed
Mon Oct  7 12:04:14 2024: BS 5 completed
Mon Oct  7 12:06:26 2024: BS 6 completed
Mon Oct  7 12:08:38 2024: BS 7 completed
Mon Oct  7 12:10:51 2024: BS 8 completed
Mon Oct  7 12:13:03 2024: BS 9 completed
Mon Oct  7 12:15:15 2024: BS 10 completed
Mon Oct  7 12:17:27 2024: BS 11 completed
Mon Oct  7 12:19:39 2024: BS 12 completed
Mon Oct  7 12:21:51 2024: BS 13 completed
Mon Oct  7 12:24:03 2024: BS 14 completed
Mon Oct  7 12:26:15 2024: BS 15 completed
Mon Oct  7 12:27:38 2024: Acquisition complete
