# Supplementary material for: Synthesis of Dithioester Derivatives by Base-Mediated Fragmentation of 1,3-Dithiolanes
Source: Org Lett. 2025 Apr 14;27(16):4135–9. doi: 10.1021/acs.orglett.5c00666 (PMC12038844; doi:10.1021/acs.orglett.5c00666)
Supplement: Supplementary file 4 — ol5c00666_si_004.zip [file ol5c00666_si_004.zip › 13C-APT-NMR/32a_APT_01.fid/log]

Fri Oct  4 18:29:21 2024: Experiment started
Fri Oct  4 18:31:44 2024: BS 1 completed
Fri Oct  4 18:33:56 2024: BS 2 completed
Fri Oct  4 18:36:09 2024: BS 3 completed
Fri Oct  4 18:38:21 2024: BS 4 completed
Fri Oct  4 18:40:33 2024: BS 5 completed
Fri Oct  4 18:42:45 2024: BS 6 completed
Fri Oct  4 18:44:57 2024: BS 7 completed
Fri Oct  4 18:47:09 2024: BS 8 completed
Fri Oct  4 18:49:21 2024: BS 9 completed
Fri Oct  4 18:51:33 2024: BS 10 completed
Fri Oct  4 18:53:46 2024: BS 11 completed
Fri Oct  4 18:55:58 2024: BS 12 completed
Fri Oct  4 18:58:10 2024: BS 13 completed
Fri Oct  4 19:00:22 2024: BS 14 completed
Fri Oct  4 19:02:34 2024: BS 15 completed
Fri Oct  4 19:04:46 2024: BS 16 completed
Fri Oct  4 19:06:58 2024: BS 17 completed
Fri Oct  4 19:09:10 2024: BS 18 completed
Fri Oct  4 19:11:23 2024: BS 19 completed
Fri Oct  4 19:13:35 2024: BS 20 completed
Fri Oct  4 19:15:47 2024: BS 21 completed
Fri Oct  4 19:17:59 2024: BS 22 completed
Fri Oct  4 19:20:11 2024: BS 23 completed
Fri Oct  4 19:22:23 2024: BS 24 completed
Fri Oct  4 19:24:35 2024: BS 25 completed
Fri Oct  4 19:26:47 2024: BS 26 completed
Fri Oct  4 19:29:00 2024: BS 27 completed
Fri Oct  4 19:31:12 2024: BS 28 completed
Fri Oct  4 19:33:24 2024: BS 29 completed
Fri Oct  4 19:35:36 2024: BS 30 completed
Fri Oct  4 19:37:48 2024: BS 31 completed
Fri Oct  4 19:40:00 2024: BS 32 completed
Fri Oct  4 19:42:12 2024: BS 33 completed
Fri Oct  4 19:44:24 2024: BS 34 completed
Fri Oct  4 19:46:36 2024: BS 35 completed
Fri Oct  4 19:48:49 2024: BS 36 completed
Fri Oct  4 19:51:01 2024: BS 37 completed
Fri Oct  4 19:53:13 2024: BS 38 completed
Fri Oct  4 19:55:25 2024: BS 39 completed
Fri Oct  4 19:57:37 2024: BS 40 completed
Fri Oct  4 19:59:49 2024: BS 41 completed
Fri Oct  4 20:02:01 2024: BS 42 completed
Fri Oct  4 20:04:13 2024: BS 43 completed
Fri Oct  4 20:06:26 2024: BS 44 completed
Fri Oct  4 20:08:38 2024: BS 45 completed
Fri Oct  4 20:10:50 2024: BS 46 completed
Fri Oct  4 20:13:02 2024: BS 47 completed
Fri Oct  4 20:15:14 2024: BS 48 completed
Fri Oct  4 20:17:26 2024: BS 49 completed
Fri Oct  4 20:19:38 2024: BS 50 completed
Fri Oct  4 20:21:50 2024: BS 51 completed
Fri Oct  4 20:24:03 2024: BS 52 completed
Fri Oct  4 20:26:15 2024: BS 53 completed
Fri Oct  4 20:28:27 2024: BS 54 completed
Fri Oct  4 20:30:39 2024: BS 55 completed
Fri Oct  4 20:32:51 2024: BS 56 completed
Fri Oct  4 20:35:03 2024: BS 57 completed
Fri Oct  4 20:37:15 2024: BS 58 completed
Fri Oct  4 20:39:27 2024: BS 59 completed
Fri Oct  4 20:41:40 2024: BS 60 completed
Fri Oct  4 20:43:52 2024: BS 61 completed
Fri Oct  4 20:46:04 2024: BS 62 completed
Fri Oct  4 20:48:16 2024: BS 63 completed
Fri Oct  4 20:50:28 2024: BS 64 completed
Fri Oct  4 20:52:40 2024: BS 65 completed
Fri Oct  4 20:54:52 2024: BS 66 completed
Fri Oct  4 20:57:04 2024: BS 67 completed
Fri Oct  4 20:59:17 2024: BS 68 completed
Fri Oct  4 21:01:29 2024: BS 69 completed
Fri Oct  4 21:03:41 2024: BS 70 completed
Fri Oct  4 21:05:53 2024: BS 71 completed
Fri Oct  4 21:08:05 2024: BS 72 completed
Fri Oct  4 21:10:17 2024: BS 73 completed
Fri Oct  4 21:12:29 2024: BS 74 completed
Fri Oct  4 21:14:41 2024: BS 75 completed
Fri Oct  4 21:16:54 2024: BS 76 completed
Fri Oct  4 21:19:06 2024: BS 77 completed
Fri Oct  4 21:21:18 2024: BS 78 completed
Fri Oct  4 21:21:34 2024: Acquisition complete
