# Supplementary material for: Synthesis of Dithioester Derivatives by Base-Mediated Fragmentation of 1,3-Dithiolanes
Source: Org Lett. 2025 Apr 14;27(16):4135–9. doi: 10.1021/acs.orglett.5c00666 (PMC12038844; doi:10.1021/acs.orglett.5c00666)
Supplement: Supplementary file 4 — ol5c00666_si_004.zip [file ol5c00666_si_004.zip › 13C-APT-NMR/33a_APT_01.fid/log]

Mon Sep  9 15:57:40 2024: Experiment started
Mon Sep  9 16:00:04 2024: BS 1 completed
Mon Sep  9 16:02:16 2024: BS 2 completed
Mon Sep  9 16:04:28 2024: BS 3 completed
Mon Sep  9 16:06:40 2024: BS 4 completed
Mon Sep  9 16:08:52 2024: BS 5 completed
Mon Sep  9 16:11:04 2024: BS 6 completed
Mon Sep  9 16:13:16 2024: BS 7 completed
Mon Sep  9 16:15:28 2024: BS 8 completed
Mon Sep  9 16:17:41 2024: BS 9 completed
Mon Sep  9 16:19:53 2024: BS 10 completed
Mon Sep  9 16:22:05 2024: BS 11 completed
Mon Sep  9 16:24:17 2024: BS 12 completed
Mon Sep  9 16:26:29 2024: BS 13 completed
Mon Sep  9 16:28:41 2024: BS 14 completed
Mon Sep  9 16:30:53 2024: BS 15 completed
Mon Sep  9 16:32:16 2024: Acquisition complete
