# Supplementary material for: Synthesis of Dithioester Derivatives by Base-Mediated Fragmentation of 1,3-Dithiolanes
Source: Org Lett. 2025 Apr 14;27(16):4135–9. doi: 10.1021/acs.orglett.5c00666 (PMC12038844; doi:10.1021/acs.orglett.5c00666)
Supplement: Supplementary file 4 — ol5c00666_si_004.zip [file ol5c00666_si_004.zip › 13C-APT-NMR/34a_APT_01.fid/log]

Thu Oct  3 17:50:17 2024: Experiment started
Thu Oct  3 17:52:38 2024: BS 1 completed
Thu Oct  3 17:54:50 2024: BS 2 completed
Thu Oct  3 17:57:03 2024: BS 3 completed
Thu Oct  3 17:59:15 2024: BS 4 completed
Thu Oct  3 18:01:27 2024: BS 5 completed
Thu Oct  3 18:03:39 2024: BS 6 completed
Thu Oct  3 18:05:51 2024: BS 7 completed
Thu Oct  3 18:08:03 2024: BS 8 completed
Thu Oct  3 18:10:15 2024: BS 9 completed
Thu Oct  3 18:12:27 2024: BS 10 completed
Thu Oct  3 18:14:40 2024: BS 11 completed
Thu Oct  3 18:16:52 2024: BS 12 completed
Thu Oct  3 18:19:04 2024: BS 13 completed
Thu Oct  3 18:21:16 2024: BS 14 completed
Thu Oct  3 18:23:28 2024: BS 15 completed
Thu Oct  3 18:25:40 2024: BS 16 completed
Thu Oct  3 18:27:52 2024: BS 17 completed
Thu Oct  3 18:30:04 2024: BS 18 completed
Thu Oct  3 18:32:16 2024: BS 19 completed
Thu Oct  3 18:34:29 2024: BS 20 completed
Thu Oct  3 18:36:41 2024: BS 21 completed
Thu Oct  3 18:38:53 2024: BS 22 completed
Thu Oct  3 18:41:05 2024: BS 23 completed
Thu Oct  3 18:43:17 2024: BS 24 completed
Thu Oct  3 18:45:29 2024: BS 25 completed
Thu Oct  3 18:47:41 2024: BS 26 completed
Thu Oct  3 18:49:53 2024: BS 27 completed
Thu Oct  3 18:52:06 2024: BS 28 completed
Thu Oct  3 18:54:18 2024: BS 29 completed
Thu Oct  3 18:56:30 2024: BS 30 completed
Thu Oct  3 18:58:42 2024: BS 31 completed
Thu Oct  3 18:59:15 2024: Acquisition complete
