# Supplementary material for: Synthesis of Dithioester Derivatives by Base-Mediated Fragmentation of 1,3-Dithiolanes
Source: Org Lett. 2025 Apr 14;27(16):4135–9. doi: 10.1021/acs.orglett.5c00666 (PMC12038844; doi:10.1021/acs.orglett.5c00666)
Supplement: Supplementary file 4 — ol5c00666_si_004.zip [file ol5c00666_si_004.zip › 13C-APT-NMR/36a_APT_01.fid/log]

Tue Sep 24 11:28:00 2024: Experiment started
Tue Sep 24 11:30:24 2024: BS 1 completed
Tue Sep 24 11:32:36 2024: BS 2 completed
Tue Sep 24 11:34:48 2024: BS 3 completed
Tue Sep 24 11:37:00 2024: BS 4 completed
Tue Sep 24 11:39:12 2024: BS 5 completed
Tue Sep 24 11:41:24 2024: BS 6 completed
Tue Sep 24 11:43:36 2024: BS 7 completed
Tue Sep 24 11:45:48 2024: BS 8 completed
Tue Sep 24 11:48:01 2024: BS 9 completed
Tue Sep 24 11:50:13 2024: BS 10 completed
Tue Sep 24 11:52:25 2024: BS 11 completed
Tue Sep 24 11:54:37 2024: BS 12 completed
Tue Sep 24 11:56:49 2024: BS 13 completed
Tue Sep 24 11:59:01 2024: BS 14 completed
Tue Sep 24 12:01:13 2024: BS 15 completed
Tue Sep 24 12:02:36 2024: Acquisition complete
