# Supplementary material for: Synthesis of Dithioester Derivatives by Base-Mediated Fragmentation of 1,3-Dithiolanes
Source: Org Lett. 2025 Apr 14;27(16):4135–9. doi: 10.1021/acs.orglett.5c00666 (PMC12038844; doi:10.1021/acs.orglett.5c00666)
Supplement: Supplementary file 4 — ol5c00666_si_004.zip [file ol5c00666_si_004.zip › 13C-APT-NMR/37a_APT_01.fid/log]

Wed Sep 11 13:50:58 2024: Experiment started
Wed Sep 11 13:53:21 2024: BS 1 completed
Wed Sep 11 13:55:33 2024: BS 2 completed
Wed Sep 11 13:57:46 2024: BS 3 completed
Wed Sep 11 13:59:58 2024: BS 4 completed
Wed Sep 11 14:02:10 2024: BS 5 completed
Wed Sep 11 14:04:22 2024: BS 6 completed
Wed Sep 11 14:06:34 2024: BS 7 completed
Wed Sep 11 14:08:46 2024: BS 8 completed
Wed Sep 11 14:10:58 2024: BS 9 completed
Wed Sep 11 14:13:10 2024: BS 10 completed
Wed Sep 11 14:15:23 2024: BS 11 completed
Wed Sep 11 14:17:35 2024: BS 12 completed
Wed Sep 11 14:19:47 2024: BS 13 completed
Wed Sep 11 14:21:59 2024: BS 14 completed
Wed Sep 11 14:24:11 2024: BS 15 completed
Wed Sep 11 14:25:34 2024: Acquisition complete
