# Supplementary material for: Synthesis of Dithioester Derivatives by Base-Mediated Fragmentation of 1,3-Dithiolanes
Source: Org Lett. 2025 Apr 14;27(16):4135–9. doi: 10.1021/acs.orglett.5c00666 (PMC12038844; doi:10.1021/acs.orglett.5c00666)
Supplement: Supplementary file 4 — ol5c00666_si_004.zip [file ol5c00666_si_004.zip › 13C-APT-NMR/37e_APT_01.fid/log]

Wed Sep 18 14:59:11 2024: Experiment started
Wed Sep 18 15:01:35 2024: BS 1 completed
Wed Sep 18 15:03:47 2024: BS 2 completed
Wed Sep 18 15:05:59 2024: BS 3 completed
Wed Sep 18 15:08:11 2024: BS 4 completed
Wed Sep 18 15:10:23 2024: BS 5 completed
Wed Sep 18 15:12:35 2024: BS 6 completed
Wed Sep 18 15:14:47 2024: BS 7 completed
Wed Sep 18 15:15:33 2024: Acquisition aborted
