# Supplementary material for: Synthesis of Dithioester Derivatives by Base-Mediated Fragmentation of 1,3-Dithiolanes
Source: Org Lett. 2025 Apr 14;27(16):4135–9. doi: 10.1021/acs.orglett.5c00666 (PMC12038844; doi:10.1021/acs.orglett.5c00666)
Supplement: Supplementary file 4 — ol5c00666_si_004.zip [file ol5c00666_si_004.zip › 13C-APT-NMR/37f_APT_01.fid/log]

Tue Sep 17 16:40:33 2024: Experiment started
Tue Sep 17 16:42:57 2024: BS 1 completed
Tue Sep 17 16:45:09 2024: BS 2 completed
Tue Sep 17 16:47:21 2024: BS 3 completed
Tue Sep 17 16:49:33 2024: BS 4 completed
Tue Sep 17 16:51:45 2024: BS 5 completed
Tue Sep 17 16:53:57 2024: BS 6 completed
Tue Sep 17 16:56:10 2024: BS 7 completed
Tue Sep 17 16:58:22 2024: BS 8 completed
Tue Sep 17 17:00:34 2024: BS 9 completed
Tue Sep 17 17:02:46 2024: BS 10 completed
Tue Sep 17 17:04:58 2024: BS 11 completed
Tue Sep 17 17:07:10 2024: BS 12 completed
Tue Sep 17 17:09:22 2024: BS 13 completed
Tue Sep 17 17:11:34 2024: BS 14 completed
Tue Sep 17 17:13:47 2024: BS 15 completed
Tue Sep 17 17:15:59 2024: BS 16 completed
Tue Sep 17 17:18:11 2024: BS 17 completed
Tue Sep 17 17:20:23 2024: BS 18 completed
Tue Sep 17 17:22:02 2024: Acquisition complete
