# Supplementary material for: Synthesis of Dithioester Derivatives by Base-Mediated Fragmentation of 1,3-Dithiolanes
Source: Org Lett. 2025 Apr 14;27(16):4135–9. doi: 10.1021/acs.orglett.5c00666 (PMC12038844; doi:10.1021/acs.orglett.5c00666)
Supplement: Supplementary file 4 — ol5c00666_si_004.zip [file ol5c00666_si_004.zip › 13C-APT-NMR/3a_APT_01.fid/log]

Mon Sep  2 19:24:50 2024: Experiment started
Mon Sep  2 19:27:12 2024: BS 1 completed
Mon Sep  2 19:29:24 2024: BS 2 completed
Mon Sep  2 19:31:36 2024: BS 3 completed
Mon Sep  2 19:33:48 2024: BS 4 completed
Mon Sep  2 19:36:00 2024: BS 5 completed
Mon Sep  2 19:38:13 2024: BS 6 completed
Mon Sep  2 19:40:25 2024: BS 7 completed
Mon Sep  2 19:42:37 2024: BS 8 completed
Mon Sep  2 19:44:49 2024: BS 9 completed
Mon Sep  2 19:47:01 2024: BS 10 completed
Mon Sep  2 19:49:13 2024: BS 11 completed
Mon Sep  2 19:51:25 2024: BS 12 completed
Mon Sep  2 19:53:37 2024: BS 13 completed
Mon Sep  2 19:55:50 2024: BS 14 completed
Mon Sep  2 19:58:02 2024: BS 15 completed
Mon Sep  2 19:59:24 2024: Acquisition complete
