# Supplementary material for: Synthesis of Dithioester Derivatives by Base-Mediated Fragmentation of 1,3-Dithiolanes
Source: Org Lett. 2025 Apr 14;27(16):4135–9. doi: 10.1021/acs.orglett.5c00666 (PMC12038844; doi:10.1021/acs.orglett.5c00666)
Supplement: Supplementary file 4 — ol5c00666_si_004.zip [file ol5c00666_si_004.zip › 13C-APT-NMR/4a_APT_01.fid/log]

Fri Jul 12 13:20:06 2024: Experiment started
Fri Jul 12 13:22:37 2024: BS 1 completed
Fri Jul 12 13:24:49 2024: BS 2 completed
Fri Jul 12 13:27:01 2024: BS 3 completed
Fri Jul 12 13:29:13 2024: BS 4 completed
Fri Jul 12 13:31:25 2024: BS 5 completed
Fri Jul 12 13:33:37 2024: BS 6 completed
Fri Jul 12 13:35:50 2024: BS 7 completed
Fri Jul 12 13:38:02 2024: BS 8 completed
Fri Jul 12 13:40:14 2024: BS 9 completed
Fri Jul 12 13:42:26 2024: BS 10 completed
Fri Jul 12 13:44:38 2024: BS 11 completed
Fri Jul 12 13:46:50 2024: BS 12 completed
Fri Jul 12 13:49:02 2024: BS 13 completed
Fri Jul 12 13:51:14 2024: BS 14 completed
Fri Jul 12 13:53:26 2024: BS 15 completed
Fri Jul 12 13:55:39 2024: BS 16 completed
Fri Jul 12 13:57:51 2024: BS 17 completed
Fri Jul 12 14:00:03 2024: BS 18 completed
Fri Jul 12 14:02:15 2024: BS 19 completed
Fri Jul 12 14:04:27 2024: BS 20 completed
Fri Jul 12 14:06:39 2024: BS 21 completed
Fri Jul 12 14:08:51 2024: BS 22 completed
Fri Jul 12 14:11:03 2024: BS 23 completed
Fri Jul 12 14:13:16 2024: BS 24 completed
Fri Jul 12 14:15:28 2024: BS 25 completed
Fri Jul 12 14:17:40 2024: BS 26 completed
Fri Jul 12 14:19:52 2024: BS 27 completed
Fri Jul 12 14:22:04 2024: BS 28 completed
Fri Jul 12 14:24:16 2024: BS 29 completed
Fri Jul 12 14:26:28 2024: BS 30 completed
Fri Jul 12 14:28:40 2024: BS 31 completed
Fri Jul 12 14:29:13 2024: Acquisition complete
